# Supplementary material for: Bronchial Thermoplasty Induced Changes in Blood Transcriptome Profile of Patients with Severe Asthma
Source: Int J Mol Sci. 2026 Apr 4;27(7):3283. doi: 10.3390/ijms27073283 (PMC13073894; doi:10.3390/ijms27073283)
Supplement: Supplementary file 1 [file ijms-27-03283-s001.zip]

Archive with 1 entries (1 files):
- ijms-4213208-supplementary.xlsx
