# Supplementary material for: Bronchial Thermoplasty Induced Changes in Blood Transcriptome Profile of Patients with Severe Asthma
Source: Int J Mol Sci. 2026 Apr 4;27(7):3283. doi: 10.3390/ijms27073283 (PMC13073894; doi:10.3390/ijms27073283)
Supplement: Supplementary file 1 [file ijms-27-03283-s001.zip › ijms-4213208-supplementary.xlsx]

## Sheet: 1. DEGs pre vs postBT
Supplementary table 1: Significant DEGs between pre-BT and post-BT samples
Gene ID	Base mean	log2FoldChange	lfcSE	stat	p-value	Adjusted p-value
ENSG00000197168	12.2954	-2.98688	0.589486	-5.06692	4.04e-07	0.004099
ENSG00000076864	118.191	2.44457	0.51726	4.726	2.29e-06	0.006642
ENSG00000080224	5.23372	-2.7175	0.561308	-4.84138	1.29e-06	0.006642
ENSG00000116329	4.11234	-2.35488	0.507056	-4.64422	3.41e-06	0.006642
ENSG00000181619	8.77515	-1.15401	0.247868	-4.65575	3.23e-06	0.006642
ENSG00000146267	2.51438	-3.26482	0.72496	-4.50344	6.69e-06	0.010871
ENSG00000184486	3.72043	-3.13576	0.697738	-4.49418	6.98e-06	0.010871
ENSG00000165805	9.44612	-1.68312	0.378162	-4.45081	8.55e-06	0.011192
ENSG00000136531	4.44451	-2.21786	0.50764	-4.36897	1.25e-05	0.012954
ENSG00000174667	4.25112	-2.56667	0.585564	-4.38324	1.17e-05	0.012954
ENSG00000223611	21.0417	-2.12244	0.482881	-4.39537	1.11e-05	0.012954
ENSG00000111816	6.258	-2.03415	0.478239	-4.25342	2.11e-05	0.014171
ENSG00000145362	8.22006	-2.24985	0.523424	-4.29832	1.72e-05	0.014171
ENSG00000154639	3.70686	-1.97039	0.457991	-4.30224	1.69e-05	0.014171
ENSG00000155269	2.62907	-2.89764	0.682217	-4.24738	2.16e-05	0.014171
ENSG00000186487	4.20537	-1.83551	0.432381	-4.24511	2.18e-05	0.014171
ENSG00000205176	3.98266	-3.26607	0.763604	-4.27718	1.89e-05	0.014171
ENSG00000153721	8.77347	-1.50976	0.356932	-4.22982	2.34e-05	0.014562
ENSG00000018408	5.91773	-1.68039	0.400687	-4.19376	2.74e-05	0.015253
ENSG00000196767	5.57953	-2.15067	0.514069	-4.18362	2.87e-05	0.0154
ENSG00000081138	2.53868	-2.8127	0.679186	-4.14128	3.45e-05	0.017921
ENSG00000091844	2.74826	-1.72226	0.424145	-4.06055	4.9e-05	0.018877
ENSG00000095627	5.60281	-1.90822	0.466524	-4.09029	4.31e-05	0.018877
ENSG00000136535	3.28952	-2.52286	0.621051	-4.06225	4.86e-05	0.018877
ENSG00000138193	4.23752	-2.01382	0.495648	-4.06301	4.84e-05	0.018877
ENSG00000139364	4.07959	-2.25016	0.550021	-4.09104	4.29e-05	0.018877
ENSG00000185070	16.7932	-1.8622	0.453306	-4.10805	3.99e-05	0.018877
ENSG00000185960	8.66668	-2.03486	0.49856	-4.08148	4.48e-05	0.018877
ENSG00000196632	5.04866	-1.80915	0.443835	-4.07618	4.58e-05	0.018877
ENSG00000265118	203.631	-1.22125	0.30104	-4.05677	4.98e-05	0.018877
ENSG00000144642	14.4637	-1.64361	0.406708	-4.04126	5.32e-05	0.019246
ENSG00000146006	2.43163	-2.69285	0.668137	-4.03038	5.57e-05	0.0197
ENSG00000163792	2.76639	-2.49379	0.623295	-4.00098	6.31e-05	0.019852
ENSG00000164418	6.78038	-2.30253	0.575859	-3.99842	6.38e-05	0.019852
ENSG00000182968	3.09503	-2.37148	0.590441	-4.01645	5.91e-05	0.019852
ENSG00000250305	5.38838	-1.82915	0.458391	-3.99038	6.6e-05	0.020035
ENSG00000133069	198.42	1.13543	0.285942	3.97085	7.16e-05	0.020043
ENSG00000156381	51.3133	1.1466	0.29043	3.94796	7.88e-05	0.020739
ENSG00000196517	23.527	1.30469	0.331229	3.93893	8.18e-05	0.020885
ENSG00000057019	18.046	-1.23355	0.314484	-3.92244	8.77e-05	0.022008
ENSG00000134121	6.76374	-1.2638	0.32409	-3.89952	9.64e-05	0.023081
ENSG00000142408	99.3773	1.06479	0.274752	3.87547	0.000106	0.025059
ENSG00000187135	2.72189	-2.96381	0.765407	-3.8722	0.000108	0.025059
ENSG00000164066	6.14691	-1.73936	0.450214	-3.86339	0.000112	0.025133
ENSG00000168772	5.54896	-1.56885	0.406356	-3.86078	0.000113	0.025133
ENSG00000105792	6.42547	-2.00148	0.519661	-3.8515	0.000117	0.02538
ENSG00000112319	2.78069	-2.53201	0.657297	-3.85215	0.000117	0.02538
ENSG00000130821	597.277	1.1213	0.294463	3.80794	0.00014	0.028762
ENSG00000140297	2.3637	-2.39097	0.6321	-3.78258	0.000155	0.028762
ENSG00000172519	4.03328	-2.35751	0.622273	-3.78855	0.000152	0.028762
ENSG00000196482	7.4064	-2.06236	0.54271	-3.80011	0.000145	0.028762
ENSG00000249072	6.51943	-2.67103	0.706113	-3.78272	0.000155	0.028762
ENSG00000259600	21.1234	-1.58725	0.418399	-3.79364	0.000148	0.028762
ENSG00000150672	11.3139	-1.17212	0.310776	-3.7716	0.000162	0.028827
ENSG00000259379	25.5721	-1.3776	0.36537	-3.77043	0.000163	0.028827
ENSG00000102290	2.89402	-2.06936	0.549649	-3.76487	0.000167	0.028933
ENSG00000286215	4.96407	-2.00715	0.534043	-3.7584	0.000171	0.028933
ENSG00000157542	6.45506	-2.17219	0.57959	-3.74781	0.000178	0.029229
ENSG00000109339	11.8433	-1.53114	0.408842	-3.74507	0.00018	0.029242
ENSG00000148704	5.92837	-1.97487	0.529203	-3.73178	0.00019	0.030178
ENSG00000185985	14.4517	-1.55095	0.41587	-3.72941	0.000192	0.030178
ENSG00000141431	3.92188	-2.54524	0.685012	-3.71561	0.000203	0.030749
ENSG00000164604	1.81846	-1.94752	0.525642	-3.70503	0.000211	0.030749
ENSG00000273274	5.23208	-1.94107	0.522705	-3.71351	0.000204	0.030749
ENSG00000070182	387.358	1.13505	0.306944	3.6979	0.000217	0.030838
ENSG00000013588	4.76103	-1.88684	0.511061	-3.692	0.000222	0.030923
ENSG00000145934	2.59818	-2.59735	0.706284	-3.67749	0.000236	0.032162
ENSG00000105392	3.46388	-2.15231	0.587879	-3.66114	0.000251	0.032279
ENSG00000273079	5.11405	-2.34829	0.639247	-3.67353	0.000239	0.032279
ENSG00000130368	3.06416	-2.12833	0.583374	-3.6483	0.000264	0.032808
ENSG00000188153	2.16715	-2.61711	0.718054	-3.64473	0.000268	0.032808
ENSG00000270885	1.89596	-1.93454	0.530751	-3.64491	0.000267	0.032808
ENSG00000124334	12.7271	1.01075	0.27751	3.6422	0.00027	0.032873
ENSG00000132639	7.89423	-1.38968	0.382971	-3.62867	0.000285	0.033361
ENSG00000150893	2.19312	-2.79067	0.768662	-3.63056	0.000283	0.033361
ENSG00000154080	2.98175	-2.81975	0.777107	-3.62852	0.000285	0.033361
ENSG00000129990	5.6711	-1.9946	0.551413	-3.61726	0.000298	0.034052
ENSG00000070808	4.37597	-2.06258	0.571919	-3.60641	0.00031	0.034274
ENSG00000143195	6.87909	-1.38051	0.382405	-3.61007	0.000306	0.034274
ENSG00000164684	4.49277	-1.43175	0.396888	-3.60745	0.000309	0.034274
ENSG00000157103	2.19695	-2.4171	0.670585	-3.60446	0.000313	0.034289
ENSG00000077522	7.51087	-1.8553	0.517074	-3.58808	0.000333	0.034686
ENSG00000154678	2.44307	-2.32771	0.647781	-3.59336	0.000326	0.034686
ENSG00000198963	2.27624	-1.65179	0.459847	-3.59205	0.000328	0.034686
ENSG00000205309	41.6897	1.01979	0.284287	3.5872	0.000334	0.034686
ENSG00000188112	5.57433	-1.44723	0.403684	-3.58506	0.000337	0.03474
ENSG00000137203	3.09136	-1.85499	0.518626	-3.57673	0.000348	0.034912
ENSG00000144285	5.42133	-1.83639	0.515042	-3.56551	0.000363	0.035249
ENSG00000081803	2.2963	-2.04119	0.575113	-3.5492	0.000386	0.036635
ENSG00000197256	64.8959	1.04982	0.295864	3.54831	0.000388	0.036635
ENSG00000206262	2.66905	-2.38702	0.673816	-3.54254	0.000396	0.037161
ENSG00000162944	1.92094	-1.97306	0.557546	-3.53883	0.000402	0.037179
ENSG00000124440	4.26109	-1.99539	0.564418	-3.53531	0.000407	0.037294
ENSG00000244694	2.27394	-3.09538	0.876847	-3.53012	0.000415	0.037591
ENSG00000257501	2.80516	-2.43317	0.690367	-3.52446	0.000424	0.037961
ENSG00000148948	2.92149	-2.28741	0.65004	-3.51888	0.000433	0.038112
ENSG00000125851	2.74811	-2.53302	0.721483	-3.51085	0.000447	0.038844
ENSG00000250189	5.27866	-1.72652	0.492073	-3.50867	0.00045	0.038946
ENSG00000088756	3.04361	-2.45274	0.701234	-3.49776	0.000469	0.039144
ENSG00000155970	7.45896	-1.26299	0.361022	-3.49837	0.000468	0.039144
ENSG00000172320	3.0703	-2.27423	0.650775	-3.49466	0.000475	0.039144
ENSG00000033122	13.9855	-1.00845	0.293459	-3.43641	0.000589	0.040336
ENSG00000091136	4.4722	-1.65364	0.477089	-3.4661	0.000528	0.040336
ENSG00000111704	5.12025	-2.04834	0.590605	-3.46821	0.000524	0.040336
ENSG00000134762	5.06091	-1.9026	0.548507	-3.46869	0.000523	0.040336
ENSG00000135547	2.0315	-1.63058	0.473127	-3.44639	0.000568	0.040336
ENSG00000143355	2.83247	-2.41873	0.704724	-3.43216	0.000599	0.040336
ENSG00000145864	2.4281	-2.56464	0.742526	-3.45395	0.000552	0.040336
ENSG00000175874	2.49494	-1.57654	0.459442	-3.43142	0.0006	0.040336
ENSG00000187391	7.68675	-1.33644	0.38578	-3.46425	0.000532	0.040336
ENSG00000230409	20.973	-1.69904	0.48951	-3.4709	0.000519	0.040336
ENSG00000078328	4.47398	-1.89122	0.552825	-3.42101	0.000624	0.040925
ENSG00000129682	20.0896	-1.268	0.371085	-3.41702	0.000633	0.040925
ENSG00000184792	543.486	1.00892	0.295643	3.41264	0.000643	0.040925
ENSG00000186094	2.13628	-2.19715	0.643166	-3.41615	0.000635	0.040925
ENSG00000224674	3.06137	-2.41405	0.707453	-3.41232	0.000644	0.040925
ENSG00000137198	792.18	1.02436	0.300319	3.41092	0.000647	0.040968
ENSG00000110076	6.25668	-1.01006	0.29713	-3.39937	0.000675	0.04103
ENSG00000113361	3.37337	-1.94516	0.572735	-3.39626	0.000683	0.04103
ENSG00000125398	4.4341	-2.09437	0.616296	-3.39832	0.000678	0.04103
ENSG00000148053	8.89139	-1.64773	0.484758	-3.39908	0.000676	0.04103
ENSG00000148143	10.4403	-1.20438	0.355066	-3.39198	0.000694	0.04103
ENSG00000183850	4.11683	-1.68469	0.497087	-3.38913	0.000701	0.04103
ENSG00000188738	2.48703	-2.37181	0.698998	-3.39315	0.000691	0.04103
ENSG00000204991	9.16838	-1.19278	0.351902	-3.38953	0.0007	0.04103
ENSG00000214435	11.5924	-3.96558	1.16976	-3.39009	0.000699	0.04103
ENSG00000172318	3.67861	-1.36677	0.404204	-3.38139	0.000721	0.041366
ENSG00000223609	719.891	1.48604	0.439295	3.38279	0.000718	0.041366
ENSG00000187017	68.683	1.27092	0.376182	3.37848	0.000729	0.041408
ENSG00000066926	561.408	1.11597	0.331315	3.3683	0.000756	0.041765
ENSG00000078018	7.67684	-1.24237	0.368782	-3.36885	0.000755	0.041765
ENSG00000125813	2.17149	-2.27753	0.677199	-3.36316	0.000771	0.041765
ENSG00000165300	9.27653	-1.10341	0.328125	-3.36277	0.000772	0.041765
ENSG00000183196	3.23436	-1.70735	0.505903	-3.37485	0.000739	0.041765
ENSG00000101282	5.17907	-1.41027	0.419836	-3.3591	0.000782	0.04187
ENSG00000079215	22.3722	-1.2849	0.383292	-3.35227	0.000802	0.041891
ENSG00000156113	18.8477	-1.28322	0.383575	-3.34542	0.000822	0.041891
ENSG00000165762	5.17156	-2.11209	0.630333	-3.35075	0.000806	0.041891
ENSG00000169306	2.47069	-2.2194	0.663127	-3.34688	0.000817	0.041891
ENSG00000185942	3.82563	-2.35997	0.705705	-3.34413	0.000825	0.041891
ENSG00000172232	21.0263	1.5175	0.455107	3.33439	0.000855	0.042925
ENSG00000163637	6.94341	-1.35121	0.406414	-3.32471	0.000885	0.043029
ENSG00000182168	3.68057	-1.82131	0.546868	-3.33044	0.000867	0.043029
ENSG00000176204	6.82289	-1.75672	0.529781	-3.31594	0.000913	0.043881
ENSG00000165091	4.31398	-1.7172	0.518829	-3.30975	0.000934	0.044046
ENSG00000183111	15.4831	1.01319	0.306383	3.30694	0.000943	0.044091
ENSG00000174358	2.58083	2.35418	0.712518	3.30403	0.000953	0.044411
ENSG00000187244	18.3264	1.10672	0.335182	3.30183	0.000961	0.0445
ENSG00000204967	12.6005	-1.67248	0.506886	-3.29953	0.000968	0.044602
ENSG00000130300	103.584	1.01061	0.308452	3.27639	0.001051	0.045362
ENSG00000138696	3.22494	-1.82097	0.554924	-3.28147	0.001033	0.045362
ENSG00000285528	3.26108	-2.35739	0.719911	-3.27456	0.001058	0.045362
ENSG00000197479	2.1925	-2.24631	0.68731	-3.26827	0.001082	0.045771
ENSG00000228198	8.31746	-1.72758	0.529506	-3.26262	0.001104	0.046067
ENSG00000204010	236.27	1.23043	0.377324	3.26094	0.00111	0.046211
ENSG00000105357	2.46296	-1.99599	0.612588	-3.2583	0.001121	0.046278
ENSG00000132517	2.87591	-1.77616	0.546343	-3.251	0.00115	0.046835
ENSG00000004939	6242.09	1.04769	0.323751	3.23611	0.001212	0.046853
ENSG00000122012	5.22128	-1.53221	0.472812	-3.24064	0.001193	0.046853
ENSG00000149596	3.15935	-2.11339	0.652046	-3.24117	0.00119	0.046853
ENSG00000173809	5.75782	-1.37956	0.425583	-3.24157	0.001189	0.046853
ENSG00000237515	3.66995	-1.94867	0.600755	-3.2437	0.00118	0.046853
ENSG00000111305	2.0793	-1.61304	0.500408	-3.22345	0.001267	0.047745
ENSG00000254612	3.18078	-1.92938	0.598004	-3.22637	0.001254	0.047745
ENSG00000259651	5.46964	-1.96711	0.611038	-3.21929	0.001285	0.048318
ENSG00000072133	2.53544	-1.53143	0.476793	-3.21193	0.001318	0.048572
ENSG00000134253	4.01355	-1.0437	0.325001	-3.21138	0.001321	0.048572
ENSG00000168418	2.65592	-2.14712	0.668519	-3.21176	0.001319	0.048572
ENSG00000236699	2.2972	-2.2434	0.698029	-3.2139	0.001309	0.048572
ENSG00000240563	7.93898	-1.09909	0.342619	-3.20791	0.001337	0.048572
ENSG00000188452	6.38363	-1.0841	0.338849	-3.19937	0.001377	0.049397

## Sheet: 2. Top 10 DEGs
Supplementary Table 2: Top 10 DEGs of comparison severe asthma pre- and post-BT (A) and severe asthma and control cohort (B).
A: severe asthma pre vs post BT
Top 10 upregulated genes severe asthma pre vs post BT (=up in post BT)
Rank	ensemblID	baseMean	log2FoldChange	lfcSE	stat	pvalue	padj	gene_symbol
1	ENSG00000076864	118.191	2.44457	0.51726	4.726	2.29e-06	0.00664194	RAP1GAP
2	ENSG00000133069	198.42	1.13543	0.285942	3.97085	7.16e-05	0.020043	TMCC2
3	ENSG00000156381	51.3133	1.1466	0.29043	3.94796	7.88e-05	0.0207395	ANKRD9
4	ENSG00000196517	23.527	1.30469	0.331229	3.93893	8.18e-05	0.0208852	SLC6A9
5	ENSG00000142408	99.3773	1.06479	0.274752	3.87547	0.000106	0.0250586	CACNG8
6	ENSG00000130821	597.277	1.1213	0.294463	3.80794	0.00014	0.0287617	SLC6A8
7	ENSG00000070182	387.358	1.13505	0.306945	3.6979	0.000217	0.0308375	SPTB
8	ENSG00000124334	12.7271	1.01075	0.27751	3.6422	0.00027	0.0328733	IL9R
9	ENSG00000205309	41.6897	1.01979	0.284287	3.5872	0.000334	0.0346861	NT5M
10	ENSG00000197256	64.8959	1.04982	0.295864	3.54831	0.000388	0.0366353	KANK2
Top 10 downregulated genes severe asthma pre vs post BT (=down in post BT)
Rank	ensemblID	baseMean	log2FoldChange	lfcSE	stat	pvalue	padj	gene_symbol
1	ENSG00000197168	12.2954	-2.98688	0.589486	-5.06693	4.04e-07	0.00409874	NEK5
2	ENSG00000080224	5.23372	-2.7175	0.561308	-4.84138	1.29e-06	0.00664194	EPHA6
3	ENSG00000116329	4.11234	-2.35488	0.507056	-4.64422	3.41e-06	0.00664194	OPRD1
4	ENSG00000181619	8.77515	-1.15401	0.247868	-4.65575	3.23e-06	0.00664194	GPR135
5	ENSG00000146267	2.51438	-3.26482	0.72496	-4.50344	6.69e-06	0.0108708	FAXC
6	ENSG00000184486	3.72043	-3.13576	0.697738	-4.49419	6.98e-06	0.0108708	POU3F2
7	ENSG00000165805	9.44612	-1.68312	0.378162	-4.45081	8.55e-06	0.0111917	C12orf50
8	ENSG00000174667	4.25112	-2.56667	0.585564	-4.38324	1.17e-05	0.0129543	OR7D4
9	ENSG00000136531	4.44451	-2.21786	0.50764	-4.36897	1.25e-05	0.0129543	SCN2A
10	ENSG00000223611	21.0417	-2.12244	0.482881	-4.39537	1.11e-05	0.0129543	SUPT20HL2
B: Severe asthma compared to control
Top 10 upregulated genes severe asthma vs parasol (=up in asthma)
Rank	ensemblID	baseMean	log2FoldChange	lfcSE	stat	pvalue	padj	gene_symbol
1	ENSG00000225972	131.931	4.02768	0.344525	11.6905	1.42e-31	1.97e-27	MTND1P23
2	ENSG00000114374	269.495	6.10672	0.547189	11.1601	6.39e-29	4.42e-25	USP9Y
3	ENSG00000198692	131.829	4.46131	0.473847	9.41507	4.73e-21	2.18e-17	EIF1AY
4	ENSG00000164104	1207.49	1.24612	0.138084	9.02436	1.81e-19	5e-16	HMGB2
5	ENSG00000155307	591.755	1.0301	0.121795	8.45763	2.73e-17	5.4e-14	SAMSN1
6	ENSG00000134463	101.49	1.68229	0.204152	8.2404	1.72e-16	2.16e-13	ECHDC3
7	ENSG00000067646	74.029	3.9394	0.479865	8.20939	2.22e-16	2.56e-13	ZFY
8	ENSG00000123836	428.227	1.13586	0.139468	8.14425	3.82e-16	4.06e-13	PFKFB2
9	ENSG00000079215	18.5755	1.63952	0.202995	8.07667	6.66e-16	6.14e-13	SLC1A3
10	ENSG00000143546	6273.15	1.55003	0.193149	8.02505	1.01e-15	8.78e-13	S100A8
Top 10 downregulated genes severe asthma vs parasol (=down in asthma)
Rank	ensemblID	baseMean	log2FoldChange	lfcSE	stat	pvalue	padj	gene_symbol
1	ENSG00000229344	26.8835	-1.38574	0.371775	-3.72735	0.000194	0.00147785	MTCO2P12
2	ENSG00000151640	22.1639	-1.21505	0.349856	-3.473	0.000515	0.00322355	DPYSL4
3	ENSG00000079337	22.7261	-1.13312	0.346505	-3.27014	0.001075	0.00578741	RAPGEF3
4	ENSG00000074219	24.5347	-1.02719	0.364423	-2.81866	0.004822	0.0189388	TEAD2
5	ENSG00000206503	11589.6	-1.00023	0.397769	-2.5146	0.011917	0.0387388	HLA-A

## Sheet: 3. GSEA sets pre vs postBT
Supplementary Table 3: Gene sets resulting from GSEA based on DEGs pre-BT and post-BT timepoints.
Ontology	ID	Description	Gene set size	Enrichment score	NES	p-value	adjusted p-value
BP	GO:0007608	sensory perception of smell	48	-0.771267	-2.33557	0.00012436	0.0121677
MF	GO:0004984	olfactory receptor activity	33	-0.815776	-2.30567	0.00013175	0.0121677
BP	GO:0050911	detection of chemical stimulus involved in sensory perception of smell	34	-0.809647	-2.30089	0.00013148	0.0121677
BP	GO:0050907	detection of chemical stimulus involved in sensory perception	47	-0.757978	-2.28761	0.00012463	0.0121677
BP	GO:0050906	detection of stimulus involved in sensory perception	92	-0.683182	-2.2705	0.00011358	0.0121677
CC	GO:0099634	postsynaptic specialization membrane	73	-0.698108	-2.25558	0.00011736	0.0121677
BP	GO:0007606	sensory perception of chemical stimulus	74	-0.693008	-2.24489	0.00011714	0.0121677
BP	GO:0009593	detection of chemical stimulus	74	-0.683974	-2.21563	0.00011714	0.0121677
CC	GO:0098982	GABA-ergic synapse	41	-0.746566	-2.19979	0.00012679	0.0121677
BP	GO:0048663	neuron fate commitment	38	-0.754697	-2.19353	0.00012867	0.0121677
CC	GO:0045211	postsynaptic membrane	165	-0.616207	-2.17123	0.00010604	0.0121677
CC	GO:0098839	postsynaptic density membrane	62	-0.679154	-2.14351	0.00012015	0.0121677
MF	GO:0005230	extracellular ligand-gated monoatomic ion channel activity	34	-0.748926	-2.12833	0.00013148	0.0121677
BP	GO:0007416	synapse assembly	126	-0.618848	-2.12829	0.00010918	0.0121677
BP	GO:0001708	cell fate specification	54	-0.681636	-2.10649	0.00012238	0.0121677
MF	GO:0030594	neurotransmitter receptor activity	40	-0.715557	-2.09722	0.00012745	0.0121677
MF	GO:0015276	ligand-gated monoatomic ion channel activity	71	-0.650183	-2.09371	0.00011787	0.0121677
BP	GO:0051606	detection of stimulus	178	-0.588347	-2.0849	0.00010493	0.0121677
BP	GO:0051965	positive regulation of synapse assembly	41	-0.706818	-2.08267	0.00012679	0.0121677
MF	GO:0022834	ligand-gated channel activity	72	-0.638787	-2.06148	0.00011765	0.0121677
BP	GO:0051963	regulation of synapse assembly	76	-0.629762	-2.04431	0.00011689	0.0121677
BP	GO:2000648	positive regulation of stem cell proliferation	31	-0.726226	-2.03302	0.00013214	0.0121677
MF	GO:0022839	monoatomic ion gated channel activity	183	-0.562339	-1.99557	0.00010484	0.0121677
BP	GO:0007600	sensory perception	344	-0.543196	-1.99232	0.00010119	0.0121677
BP	GO:0048839	inner ear development	123	-0.578872	-1.98669	0.00010951	0.0121677
CC	GO:0097060	synaptic membrane	245	-0.549025	-1.98525	0.00010266	0.0121677
BP	GO:0098742	cell-cell adhesion via plasma-membrane adhesion molecules	147	-0.568493	-1.98074	0.00010734	0.0121677
MF	GO:0022836	gated channel activity	184	-0.557536	-1.97901	0.00010482	0.0121677
MF	GO:0022843	voltage-gated monoatomic cation channel activity	87	-0.597682	-1.97487	0.00011446	0.0121677
BP	GO:0072091	regulation of stem cell proliferation	58	-0.63219	-1.97438	0.00012171	0.0121677
CC	GO:0034702	monoatomic ion channel complex	171	-0.551151	-1.94767	0.00010551	0.0121677
MF	GO:0005244	voltage-gated monoatomic ion channel activity	119	-0.566629	-1.93668	0.00010989	0.0121677
MF	GO:0022832	voltage-gated channel activity	119	-0.566629	-1.93668	0.00010989	0.0121677
CC	GO:0032589	neuron projection membrane	39	-0.661301	-1.92832	0.00012816	0.0121677
BP	GO:0043583	ear development	138	-0.55527	-1.9272	0.0001079	0.0121677
BP	GO:0007411	axon guidance	156	-0.549651	-1.92566	0.00010663	0.0121677
BP	GO:0097485	neuron projection guidance	156	-0.549651	-1.92566	0.00010663	0.0121677
BP	GO:0021953	central nervous system neuron differentiation	118	-0.558379	-1.9075	0.00010991	0.0121677
BP	GO:0007156	homophilic cell adhesion via plasma membrane adhesion molecules	76	-0.583723	-1.89486	0.00011689	0.0121677
BP	GO:0007612	learning	105	-0.561244	-1.89422	0.0001114	0.0121677
MF	GO:0004930	G protein-coupled receptor activity	253	-0.521203	-1.88747	0.00010239	0.0121677
MF	GO:0005216	monoatomic ion channel activity	258	-0.519475	-1.88292	0.00010235	0.0121677
BP	GO:0007601	visual perception	115	-0.545903	-1.86162	0.00011023	0.0121677
BP	GO:0050953	sensory perception of light stimulus	116	-0.543593	-1.85482	0.00011012	0.0121677
BP	GO:0001508	action potential	100	-0.550494	-1.84714	0.00011225	0.0121677
BP	GO:0001764	neuron migration	124	-0.536787	-1.84334	0.00010931	0.0121677
CC	GO:0034703	cation channel complex	115	-0.538612	-1.83675	0.00011023	0.0121677
BP	GO:0072006	nephron development	102	-0.544638	-1.83218	0.00011188	0.0121677
BP	GO:0045165	cell fate commitment	167	-0.516023	-1.81983	0.00010579	0.0121677
BP	GO:0035107	appendage morphogenesis	100	-0.540804	-1.81463	0.00011225	0.0121677
BP	GO:0035108	limb morphogenesis	100	-0.540804	-1.81463	0.00011225	0.0121677
BP	GO:0050877	nervous system process	705	-0.482285	-1.8065	0.00010004	0.0121677
BP	GO:0050808	synapse organization	331	-0.491289	-1.79893	0.00010135	0.0121677
BP	GO:0048562	embryonic organ morphogenesis	183	-0.504567	-1.79056	0.00010484	0.0121677
MF	GO:0005261	monoatomic cation channel activity	199	-0.499917	-1.78329	0.00010421	0.0121677
BP	GO:0001763	morphogenesis of a branching structure	130	-0.514038	-1.77278	0.00010871	0.0121677
BP	GO:0090596	sensory organ morphogenesis	172	-0.499199	-1.76457	0.00010542	0.0121677
BP	GO:0007409	axonogenesis	325	-0.481568	-1.76255	0.00010142	0.0121677
BP	GO:0034329	cell junction assembly	299	-0.481338	-1.75516	0.00010183	0.0121677
BP	GO:0030900	forebrain development	285	-0.482056	-1.75446	0.00010201	0.0121677
MF	GO:0015267	channel activity	287	-0.480906	-1.75063	0.00010197	0.0121677
MF	GO:0022803	passive transmembrane transporter activity	287	-0.480906	-1.75063	0.00010197	0.0121677
BP	GO:0007389	pattern specification process	288	-0.480304	-1.7484	0.00010198	0.0121677
CC	GO:1902495	transmembrane transporter complex	253	-0.481934	-1.74526	0.00010239	0.0121677
CC	GO:0044309	neuron spine	137	-0.503125	-1.74474	0.000108	0.0121677
BP	GO:0042391	regulation of membrane potential	292	-0.478092	-1.74114	0.00010192	0.0121677
BP	GO:0021537	telencephalon development	203	-0.485601	-1.73413	0.00010396	0.0121677
BP	GO:0048736	appendage development	127	-0.503223	-1.73299	0.00010896	0.0121677
BP	GO:0060173	limb development	127	-0.503223	-1.73299	0.00010896	0.0121677
BP	GO:0001822	kidney development	225	-0.480365	-1.72807	0.00010332	0.0121677
BP	GO:0050807	regulation of synapse organization	173	-0.486646	-1.72128	0.00010531	0.0121677
BP	GO:0007611	learning or memory	189	-0.483395	-1.71953	0.00010458	0.0121677
BP	GO:0003002	regionalization	264	-0.473947	-1.71868	0.00010233	0.0121677
CC	GO:0099572	postsynaptic specialization	265	-0.473	-1.71533	0.00010236	0.0121677
BP	GO:0072001	renal system development	229	-0.47619	-1.71478	0.00010318	0.0121677
BP	GO:0048667	cell morphogenesis involved in neuron differentiation	429	-0.462737	-1.71075	0.00010055	0.0121677
BP	GO:0050803	regulation of synapse structure or activity	176	-0.481221	-1.70398	0.0001051	0.0121677
MF	GO:0004888	transmembrane signaling receptor activity	577	-0.453478	-1.68916	0.00010016	0.0121677
BP	GO:0061564	axon development	362	-0.458775	-1.68538	0.00010109	0.0121677
CC	GO:1990351	transporter complex	278	-0.462394	-1.68057	0.00010215	0.0121677
BP	GO:0048812	neuron projection morphogenesis	471	-0.453089	-1.67978	0.00010038	0.0121677
MF	GO:0046873	metal ion transmembrane transporter activity	280	-0.461641	-1.67827	0.00010218	0.0121677
BP	GO:0007423	sensory organ development	372	-0.456184	-1.6781	0.00010095	0.0121677
CC	GO:0014069	postsynaptic density	249	-0.45975	-1.66342	0.00010259	0.0121677
BP	GO:0007610	behavior	425	-0.447562	-1.65399	0.00010061	0.0121677
BP	GO:0001654	eye development	253	-0.456631	-1.65363	0.00010239	0.0121677
BP	GO:0120039	plasma membrane bounded cell projection morphogenesis	486	-0.444099	-1.64792	0.00010033	0.0121677
MF	GO:1901702	salt transmembrane transporter activity	363	-0.44722	-1.64292	0.00010111	0.0121677
BP	GO:0048858	cell projection morphogenesis	488	-0.442591	-1.64257	0.00010031	0.0121677
BP	GO:0150063	visual system development	257	-0.451309	-1.63548	0.00010238	0.0121677
BP	GO:0048880	sensory system development	258	-0.449835	-1.6305	0.00010235	0.0121677
BP	GO:0032989	cellular component morphogenesis	578	-0.432129	-1.60991	0.00010015	0.0121677
BP	GO:0034330	cell junction organization	530	-0.429994	-1.59873	0.00010023	0.0121677
BP	GO:0032990	cell part morphogenesis	508	-0.429994	-1.5976	0.00010026	0.0121677
BP	GO:0007420	brain development	523	-0.425759	-1.5824	0.00010029	0.0121677
BP	GO:0099537	trans-synaptic signaling	483	-0.42604	-1.58048	0.00010035	0.0121677
CC	GO:0098794	postsynapse	478	-0.425767	-1.57905	0.00010038	0.0121677
MF	GO:0038023	signaling receptor activity	754	-0.420174	-1.57564	0.00010003	0.0121677
MF	GO:0060089	molecular transducer activity	754	-0.420174	-1.57564	0.00010003	0.0121677
MF	GO:0015318	inorganic molecular entity transmembrane transporter activity	445	-0.424609	-1.5714	0.00010048	0.0121677
BP	GO:0099536	synaptic signaling	503	-0.420484	-1.56193	0.00010031	0.0121677
BP	GO:0007268	chemical synaptic transmission	478	-0.42109	-1.56171	0.00010038	0.0121677
BP	GO:0098916	anterograde trans-synaptic signaling	478	-0.42109	-1.56171	0.00010038	0.0121677
BP	GO:0060322	head development	561	-0.419191	-1.56048	0.00010016	0.0121677
MF	GO:0015075	monoatomic ion transmembrane transporter activity	465	-0.414458	-1.53587	0.00010043	0.0121677
MF	GO:0022890	inorganic cation transmembrane transporter activity	374	-0.417381	-1.53568	0.00010096	0.0121677
CC	GO:0036477	somatodendritic compartment	606	-0.411774	-1.53533	0.00010013	0.0121677
BP	GO:0009887	animal organ morphogenesis	686	-0.409146	-1.53134	0.00010005	0.0121677
CC	GO:0030425	dendrite	451	-0.412425	-1.52702	0.00010046	0.0121677
CC	GO:0097447	dendritic tree	452	-0.411873	-1.52494	0.00010046	0.0121677
BP	GO:0007417	central nervous system development	742	-0.401765	-1.50658	0.00010003	0.0121677
BP	GO:0007186	G protein-coupled receptor signaling pathway	506	-0.403703	-1.49968	0.00010028	0.0121677
CC	GO:0005929	cilium	548	-0.391646	-1.45713	0.00010019	0.0121677
BP	GO:0031175	neuron projection development	735	-0.387016	-1.45085	0.00010003	0.0121677
BP	GO:0034220	monoatomic ion transmembrane transport	697	-0.3854	-1.44321	0.00010003	0.0121677
BP	GO:0098660	inorganic ion transmembrane transport	627	-0.379506	-1.41689	0.00010013	0.0121677
BP	GO:0000902	cell morphogenesis	730	-0.371424	-1.39227	0.00010002	0.0121677
BP	GO:0071625	vocalization behavior	14	-0.866978	-2.05305	0.00014782	0.0134967
MF	GO:0016917	GABA receptor activity	9	-0.938885	-2.00013	0.00015696	0.013991
CC	GO:1902710	GABA receptor complex	9	-0.938885	-2.00013	0.00015696	0.013991
MF	GO:0004890	GABA-A receptor activity	8	-0.943159	-1.95135	0.00015843	0.013991
CC	GO:1902711	GABA-A receptor complex	8	-0.943159	-1.95135	0.00015843	0.013991
BP	GO:0050890	cognition	218	-0.457349	-1.64162	0.00020687	0.0172775
CC	GO:0032279	asymmetric synapse	260	-0.452072	-1.6384	0.00020483	0.0172775
BP	GO:0043010	camera-type eye development	221	-0.455522	-1.63672	0.00020676	0.0172775
CC	GO:0098984	neuron to neuron synapse	277	-0.437336	-1.58911	0.00020439	0.0172775
BP	GO:0060537	muscle tissue development	285	-0.430958	-1.56849	0.00020402	0.0172775
CC	GO:0043235	receptor complex	359	-0.411426	-1.51121	0.00020216	0.0172775
CC	GO:0030424	axon	478	-0.39386	-1.46072	0.00020076	0.0172775
CC	GO:0043197	dendritic spine	136	-0.499012	-1.72972	0.00021589	0.0177557
BP	GO:0021543	pallium development	141	-0.489333	-1.70053	0.00021535	0.0177557
BP	GO:0050954	sensory perception of mechanical stimulus	126	-0.500676	-1.72188	0.00021836	0.0178232
BP	GO:0030326	embryonic limb morphogenesis	81	-0.566848	-1.85668	0.00023068	0.01841
BP	GO:0035113	embryonic appendage morphogenesis	81	-0.566848	-1.85668	0.00023068	0.01841
BP	GO:0072089	stem cell proliferation	85	-0.558284	-1.84005	0.00022975	0.01841
BP	GO:0021761	limbic system development	77	-0.57155	-1.85985	0.00023288	0.0184491
BP	GO:0008306	associative learning	61	-0.616973	-1.94141	0.00024134	0.0188421
BP	GO:0060993	kidney morphogenesis	61	-0.614871	-1.9348	0.00024134	0.0188421
MF	GO:0031720	haptoglobin binding	9	0.959317	2.38136	0.00027541	0.0193905
CC	GO:0170014	ankyrin-1 complex	8	0.956228	2.27796	0.000271	0.0193905
MF	GO:0030492	hemoglobin binding	7	0.94087	2.14947	0.00026413	0.0193905
BP	GO:0030952	establishment or maintenance of cytoskeleton polarity	7	0.915432	2.09135	0.00026413	0.0193905
MF	GO:0022824	transmitter-gated monoatomic ion channel activity	25	-0.773316	-2.0747	0.00027375	0.0193905
MF	GO:0022835	transmitter-gated channel activity	25	-0.773316	-2.0747	0.00027375	0.0193905
MF	GO:0099529	neurotransmitter receptor activity involved in regulation of postsynaptic membrane potential	25	-0.771128	-2.06883	0.00027375	0.0193905
BP	GO:0016339	calcium-dependent cell-cell adhesion via plasma membrane cell adhesion molecules	22	-0.782152	-2.04726	0.00027716	0.0193905
BP	GO:0070561	vitamin D receptor signaling pathway	9	0.820932	2.03784	0.00027541	0.0193905
MF	GO:1904315	transmitter-gated monoatomic ion channel activity involved in regulation of postsynaptic membrane potential	23	-0.766139	-2.01876	0.00027605	0.0193905
CC	GO:0034707	chloride channel complex	27	-0.736447	-2.00289	0.00027155	0.0193905
MF	GO:0098960	postsynaptic neurotransmitter receptor activity	29	-0.723294	-1.99922	0.00026752	0.0193905
BP	GO:0010463	mesenchymal cell proliferation	27	-0.728811	-1.98212	0.00027155	0.0193905
BP	GO:0010464	regulation of mesenchymal cell proliferation	24	-0.739095	-1.96784	0.00027401	0.0193905
MF	GO:0005254	chloride channel activity	41	-0.665937	-1.96221	0.00025358	0.0193905
BP	GO:0045823	positive regulation of heart contraction	23	-0.738018	-1.94466	0.00027605	0.0193905
BP	GO:0015670	carbon dioxide transport	10	0.943278	2.41998	0.00028257	0.0195151
CC	GO:0031838	haptoglobin-hemoglobin complex	10	0.933617	2.39519	0.00028257	0.0195151
CC	GO:0005833	hemoglobin complex	11	0.942233	2.48813	0.00029155	0.0196319
MF	GO:0005344	oxygen carrier activity	11	0.933774	2.4658	0.00029155	0.0196319
BP	GO:0002053	positive regulation of mesenchymal cell proliferation	17	-0.806471	-1.9882	0.00028848	0.0196319
BP	GO:0010460	positive regulation of heart rate	17	-0.798448	-1.96842	0.00028848	0.0196319
BP	GO:0015671	oxygen transport	12	0.927713	2.51301	0.00029771	0.0198058
BP	GO:0002523	leukocyte migration involved in inflammatory response	13	0.780514	2.1679	0.00030386	0.0198058
BP	GO:0002679	respiratory burst involved in defense response	13	0.766096	2.12785	0.00030386	0.0198058
BP	GO:0048665	neuron fate specification	13	-0.843495	-1.963	0.00029802	0.0198058
BP	GO:0051960	regulation of nervous system development	338	-0.418098	-1.53226	0.00030401	0.0198058
CC	GO:0098978	glutamatergic synapse	307	-0.418864	-1.5287	0.00030516	0.0198058
MF	GO:0004970	ionotropic glutamate receptor activity	10	-0.872912	-1.90672	0.00030945	0.0199644
BP	GO:0015669	gas transport	15	0.925542	2.68085	0.00031526	0.0202155
MF	GO:0019825	oxygen binding	17	0.835751	2.50727	0.00032584	0.0202155
BP	GO:0051873	killing by host of symbiont cells	16	0.751016	2.22049	0.0003201	0.0202155
CC	GO:0071682	endocytic vesicle lumen	18	0.716495	2.18291	0.00033311	0.0202155
MF	GO:0099095	ligand-gated monoatomic anion channel activity	6	-0.956213	-1.83984	0.00032819	0.0202155
BP	GO:0048593	camera-type eye morphogenesis	87	-0.550857	-1.82015	0.00034337	0.0202155
BP	GO:0060294	cilium movement involved in cell motility	91	-0.548194	-1.81942	0.00034137	0.0202155
BP	GO:0048754	branching morphogenesis of an epithelial tube	96	-0.544246	-1.81539	0.00033944	0.0202155
MF	GO:0005262	calcium channel activity	91	-0.543318	-1.80324	0.00034137	0.0202155
BP	GO:0001539	cilium or flagellum-dependent cell motility	95	-0.539421	-1.79786	0.0003394	0.0202155
BP	GO:0060285	cilium-dependent cell motility	95	-0.539421	-1.79786	0.0003394	0.0202155
BP	GO:0030534	adult behavior	88	-0.540679	-1.78845	0.00034313	0.0202155
MF	GO:0022851	GABA-gated chloride ion channel activity	5	-0.969732	-1.78812	0.00033881	0.0202155
BP	GO:0060078	regulation of postsynaptic membrane potential	87	-0.539663	-1.78316	0.00034337	0.0202155
MF	GO:0005549	odorant binding	6	-0.918162	-1.76663	0.00032819	0.0202155
BP	GO:0003341	cilium movement	120	-0.508845	-1.74121	0.0003292	0.0202155
BP	GO:0036344	platelet morphogenesis	23	0.682845	2.22296	0.00036271	0.0204601
BP	GO:0035855	megakaryocyte development	22	0.681963	2.18804	0.00035894	0.0204601
BP	GO:0030220	platelet formation	22	0.677251	2.17292	0.00035894	0.0204601
MF	GO:0005267	potassium channel activity	60	-0.602303	-1.8903	0.00036254	0.0204601
BP	GO:0021675	nerve development	64	-0.594997	-1.88729	0.00035877	0.0204601
BP	GO:1902476	chloride transmembrane transport	62	-0.597124	-1.88461	0.00036045	0.0204601
BP	GO:1901890	positive regulation of cell junction assembly	71	-0.585052	-1.88398	0.00035361	0.0204601
BP	GO:0048706	embryonic skeletal system development	74	-0.579354	-1.87673	0.00035141	0.0204601
BP	GO:0048704	embryonic skeletal system morphogenesis	54	-0.60304	-1.8636	0.00036715	0.0206026
BP	GO:0042744	hydrogen peroxide catabolic process	24	0.700556	2.30718	0.00036996	0.0206525
CC	GO:0034705	potassium channel complex	47	-0.634361	-1.91452	0.00037388	0.0207637
BP	GO:0006783	heme biosynthetic process	27	0.627398	2.12491	0.00037922	0.0209523
BP	GO:0051932	synaptic transmission, GABAergic	33	-0.700913	-1.98103	0.00039526	0.0216202
MF	GO:0008324	monoatomic cation transmembrane transporter activity	392	-0.398438	-1.46875	0.00040335	0.0216202
BP	GO:0048598	embryonic morphogenesis	427	-0.395922	-1.46353	0.00040237	0.0216202
BP	GO:0048729	tissue morphogenesis	436	-0.394615	-1.45974	0.00040213	0.0216202
BP	GO:0007507	heart development	436	-0.391091	-1.44671	0.00040213	0.0216202
CC	GO:0098797	plasma membrane protein complex	473	-0.381277	-1.41377	0.00040145	0.0216202
BP	GO:0006779	porphyrin-containing compound biosynthetic process	31	0.614128	2.14303	0.00041085	0.0218052
BP	GO:0033014	tetrapyrrole biosynthetic process	31	0.614128	2.14303	0.00041085	0.0218052
BP	GO:0050832	defense response to fungus	33	0.591412	2.1092	0.00041459	0.0218962
BP	GO:1990806	ligand-gated ion channel signaling pathway	20	-0.758862	-1.94671	0.00042076	0.0221134
BP	GO:0048738	cardiac muscle tissue development	157	-0.47117	-1.65202	0.00042608	0.0222842
BP	GO:0048821	erythrocyte development	37	0.646253	2.37495	0.00044131	0.0225369
BP	GO:0042168	heme metabolic process	37	0.579153	2.12836	0.00044131	0.0225369
BP	GO:0035235	ionotropic glutamate receptor signaling pathway	14	-0.813686	-1.92685	0.00044346	0.0225369
BP	GO:0007605	sensory perception of sound	111	-0.512397	-1.73945	0.00044272	0.0225369
BP	GO:0061138	morphogenesis of a branching epithelium	117	-0.501687	-1.71354	0.00043961	0.0225369
BP	GO:0071805	potassium ion transmembrane transport	123	-0.492649	-1.69077	0.00043802	0.0225369
BP	GO:0021511	spinal cord patterning	11	-0.858743	-1.9271	0.00045648	0.0226642
BP	GO:0030539	male genitalia development	12	-0.840154	-1.92023	0.0004516	0.0226642
BP	GO:0099505	regulation of presynaptic membrane potential	12	-0.836253	-1.91131	0.0004516	0.0226642
MF	GO:0008066	glutamate receptor activity	11	-0.84631	-1.8992	0.00045648	0.0226642
BP	GO:0098656	monoatomic anion transmembrane transport	95	-0.523341	-1.74426	0.00045254	0.0226642
BP	GO:0021513	spinal cord dorsal/ventral patterning	10	-0.869997	-1.90036	0.00046418	0.022836
BP	GO:0007638	mechanosensory behavior	10	-0.867062	-1.89394	0.00046418	0.022836
BP	GO:0030317	flagellated sperm motility	74	-0.552724	-1.79047	0.00046855	0.0228423
BP	GO:0097722	sperm motility	74	-0.552724	-1.79047	0.00046855	0.0228423
BP	GO:0042743	hydrogen peroxide metabolic process	41	0.621961	2.32393	0.00047281	0.0228435
BP	GO:0006778	porphyrin-containing compound metabolic process	41	0.582881	2.17791	0.00047281	0.0228435
BP	GO:0098598	learned vocalization behavior or vocal learning	8	-0.899017	-1.86002	0.00047529	0.0228604
MF	GO:0004601	peroxidase activity	42	0.598611	2.24216	0.00048193	0.0229503
MF	GO:0016684	oxidoreductase activity, acting on peroxide as acceptor	44	0.584271	2.22174	0.0004878	0.0229503
BP	GO:1905517	macrophage migration	43	0.560665	2.11661	0.00048426	0.0229503
BP	GO:0009953	dorsal/ventral pattern formation	58	-0.60137	-1.87813	0.00048685	0.0229503
BP	GO:0035418	protein localization to synapse	59	-0.590618	-1.85013	0.00048479	0.0229503
BP	GO:0050829	defense response to Gram-negative bacterium	47	0.558337	2.15262	0.00050556	0.0236822
BP	GO:0048568	embryonic organ development	305	-0.412199	-1.504	0.00050875	0.0237285
BP	GO:0031640	killing of cells of another organism	51	0.535422	2.10904	0.00052329	0.023807
BP	GO:0141061	disruption of cell in another organism	51	0.535422	2.10904	0.00052329	0.023807
BP	GO:0033013	tetrapyrrole metabolic process	50	0.524654	2.05448	0.00051706	0.023807
BP	GO:0001658	branching involved in ureteric bud morphogenesis	34	-0.676563	-1.92269	0.0005259	0.023807
BP	GO:0001755	neural crest cell migration	34	-0.676074	-1.9213	0.0005259	0.023807
BP	GO:0090497	mesenchymal cell migration	35	-0.668659	-1.91267	0.00052247	0.023807
BP	GO:0051962	positive regulation of nervous system development	211	-0.43687	-1.56373	0.00051932	0.023807
CC	GO:1904724	tertiary granule lumen	52	0.59909	2.36708	0.00053476	0.0241067
BP	GO:0061517	macrophage proliferation	8	0.837125	1.99423	0.00054201	0.0243315
BP	GO:0141060	disruption of anatomical structure in another organism	54	0.527417	2.10372	0.00054615	0.0243982
CC	GO:0008328	ionotropic glutamate receptor complex	24	-0.722182	-1.92281	0.00054802	0.0243982
BP	GO:0030219	megakaryocyte differentiation	55	0.496993	1.98619	0.00055188	0.0244688
MF	GO:0015085	calcium ion transmembrane transporter activity	107	-0.513626	-1.73674	0.00055586	0.0245446
BP	GO:0031128	developmental induction	19	-0.758569	-1.92163	0.00056505	0.0248484
BP	GO:0048048	embryonic eye morphogenesis	18	-0.767847	-1.9197	0.00057143	0.0250222
MF	GO:0015079	potassium ion transmembrane transporter activity	82	-0.532048	-1.74532	0.00057597	0.0250222
BP	GO:2000027	regulation of animal organ morphogenesis	84	-0.529512	-1.74174	0.00057551	0.0250222
CC	GO:0035580	specific granule lumen	61	0.539694	2.21802	0.00058309	0.0252298
BP	GO:0048596	embryonic camera-type eye morphogenesis	15	-0.803555	-1.9288	0.00058565	0.0252392
MF	GO:0016209	antioxidant activity	63	0.540138	2.22249	0.00060277	0.0257709
BP	GO:0060602	branch elongation of an epithelium	12	-0.826845	-1.88981	0.00060214	0.0257709
BP	GO:0002009	morphogenesis of an epithelium	366	-0.404539	-1.487	0.00060618	0.0258143
BP	GO:0034765	regulation of monoatomic ion transmembrane transport	292	-0.415374	-1.51272	0.0006115	0.025938
MF	GO:0005253	monoatomic anion channel activity	51	-0.601958	-1.84306	0.00061797	0.0261099
BP	GO:0014706	striated muscle tissue development	169	-0.464535	-1.64122	0.00063304	0.0266423
CC	GO:0019814	immunoglobulin complex	71	0.600954	2.54214	0.00065876	0.026783
BP	GO:0002227	innate immune response in mucosa	17	0.706989	2.12098	0.00065168	0.026783
BP	GO:0007157	heterophilic cell-cell adhesion via plasma membrane cell adhesion molecules	37	-0.636401	-1.8402	0.00064633	0.026783
BP	GO:0021872	forebrain generation of neurons	37	-0.636136	-1.83943	0.00064633	0.026783
BP	GO:0098815	modulation of excitatory postsynaptic potential	36	-0.637627	-1.83424	0.00065045	0.026783
BP	GO:0097152	mesenchymal cell apoptotic process	7	-0.907842	-1.81848	0.0006435	0.026783
BP	GO:2001053	regulation of mesenchymal cell apoptotic process	6	-0.912411	-1.75556	0.00065638	0.026783
BP	GO:2001054	negative regulation of mesenchymal cell apoptotic process	6	-0.912411	-1.75556	0.00065638	0.026783
BP	GO:0006813	potassium ion transport	136	-0.476837	-1.65286	0.00064767	0.026783
BP	GO:0060041	retina development in camera-type eye	106	-0.503894	-1.70246	0.00066771	0.0270446
BP	GO:0048592	eye morphogenesis	103	-0.510124	-1.71698	0.00067137	0.027091
BP	GO:0098869	cellular oxidant detoxification	74	0.499534	2.12853	0.00068259	0.0271375
CC	GO:0098878	neurotransmitter receptor complex	26	-0.69275	-1.8726	0.00068036	0.0271375
BP	GO:0007308	oocyte construction	5	-0.937228	-1.72819	0.00067762	0.0271375
BP	GO:0007309	oocyte axis specification	5	-0.937228	-1.72819	0.00067762	0.0271375
CC	GO:0031941	filamentous actin	22	0.638712	2.04927	0.00071788	0.02733
MF	GO:0004623	phospholipase A2 activity	22	0.635901	2.04025	0.00071788	0.02733
BP	GO:0061615	glycolytic process through fructose-6-phosphate	22	0.633421	2.03229	0.00071788	0.02733
MF	GO:0008331	high voltage-gated calcium channel activity	19	-0.752738	-1.90686	0.00070631	0.02733
CC	GO:0032590	dendrite membrane	23	-0.722934	-1.90491	0.00069013	0.02733
BP	GO:0061326	renal tubule development	64	-0.565744	-1.7945	0.00071753	0.02733
BP	GO:0042472	inner ear morphogenesis	64	-0.565497	-1.79372	0.00071753	0.02733
BP	GO:0098661	inorganic anion transmembrane transport	78	-0.544868	-1.7769	0.00069727	0.02733
BP	GO:0072009	nephron epithelium development	74	-0.543291	-1.75991	0.00070282	0.02733
BP	GO:0060021	roof of mouth development	66	-0.55173	-1.75726	0.00071531	0.02733
BP	GO:0035249	synaptic transmission, glutamatergic	67	-0.549777	-1.75608	0.0007125	0.02733
BP	GO:0043269	regulation of monoatomic ion transport	373	-0.393205	-1.44648	0.00070671	0.02733
BP	GO:0072080	nephron tubule development	61	-0.572827	-1.8025	0.00072403	0.0274671
BP	GO:0061515	myeloid cell development	80	0.523215	2.25623	0.00074019	0.0279819
BP	GO:0009880	embryonic pattern specification	47	-0.618369	-1.86626	0.00074776	0.0280708
MF	GO:0005249	voltage-gated potassium channel activity	47	-0.616859	-1.8617	0.00074776	0.0280708
CC	GO:0035578	azurophil granule lumen	84	0.559014	2.43591	0.00076104	0.0284701
BP	GO:0098655	monoatomic cation transmembrane transport	589	-0.360401	-1.34318	0.00080104	0.029863
BP	GO:0034762	regulation of transmembrane transport	392	-0.388275	-1.43129	0.0008067	0.0299701
BP	GO:0044782	cilium organization	333	-0.402329	-1.47327	0.00081087	0.0300215
BP	GO:0035137	hindlimb morphogenesis	19	-0.746312	-1.89058	0.00084758	0.0312733
MF	GO:0017171	serine hydrolase activity	97	0.457784	2.05138	0.00086806	0.0317938
BP	GO:0072028	nephron morphogenesis	48	-0.608383	-1.84232	0.00087054	0.0317938
BP	GO:0001656	metanephros development	49	-0.602495	-1.83323	0.00086655	0.0317938
MF	GO:0005509	calcium ion binding	442	-0.379035	-1.4025	0.0009047	0.03293
CC	GO:0030175	filopodium	92	-0.509917	-1.69466	0.00090868	0.0329608
BP	GO:0060271	cilium assembly	311	-0.406763	-1.48546	0.00091473	0.0329608
BP	GO:0050804	modulation of chemical synaptic transmission	328	-0.399222	-1.46176	0.00091213	0.0329608
BP	GO:0009948	anterior/posterior axis specification	34	-0.649531	-1.84587	0.00092033	0.033052
MF	GO:0016597	amino acid binding	31	-0.666376	-1.86548	0.00092495	0.0331076
BP	GO:0007215	glutamate receptor signaling pathway	29	-0.687346	-1.89985	0.00093633	0.0332938
BP	GO:0042471	ear morphogenesis	75	-0.541171	-1.75524	0.00093556	0.0332938
BP	GO:0020027	hemoglobin metabolic process	16	0.717462	2.12128	0.00096031	0.0332983
BP	GO:0090520	sphingolipid mediated signaling pathway	16	0.7021	2.07586	0.00096031	0.0332983
BP	GO:0010759	positive regulation of macrophage chemotaxis	15	0.716387	2.07503	0.00094578	0.0332983
BP	GO:0009620	response to fungus	43	0.524899	1.98158	0.00096852	0.0332983
BP	GO:1903524	positive regulation of blood circulation	24	-0.712654	-1.89744	0.00095904	0.0332983
BP	GO:0043154	negative regulation of cysteine-type endopeptidase activity involved in apoptotic process	43	0.501628	1.89373	0.00096852	0.0332983
BP	GO:0048806	genitalia development	27	-0.679635	-1.84838	0.00095044	0.0332983
BP	GO:0031223	auditory behavior	8	-0.892173	-1.84586	0.00095057	0.0332983
MF	GO:0019911	structural constituent of myelin sheath	9	-0.858467	-1.82881	0.00094177	0.0332983
BP	GO:0055013	cardiac muscle cell development	61	-0.564385	-1.77593	0.00096537	0.0332983
CC	GO:0005814	centriole	139	-0.468824	-1.62798	0.00097046	0.0332983
MF	GO:0016701	oxidoreductase activity, acting on single donors with incorporation of molecular oxygen	17	0.684533	2.05361	0.00097752	0.0333284
MF	GO:0016702	oxidoreductase activity, acting on single donors with incorporation of molecular oxygen, incorporation of two atoms of oxygen	17	0.684533	2.05361	0.00097752	0.0333284
BP	GO:0048664	neuron fate determination	6	-0.903955	-1.73929	0.00098457	0.0334631
BP	GO:1901201	regulation of extracellular matrix assembly	17	-0.76026	-1.87427	0.00100966	0.0342079
BP	GO:0099177	regulation of trans-synaptic signaling	329	-0.397991	-1.45736	0.00101338	0.0342261
BP	GO:1905523	positive regulation of macrophage migration	19	0.647665	1.99403	0.00102634	0.0345557
BP	GO:2000117	negative regulation of cysteine-type endopeptidase activity	50	0.518546	2.03056	0.00103413	0.0347093
BP	GO:0002065	columnar/cuboidal epithelial cell differentiation	81	-0.521634	-1.70859	0.00103806	0.0347332
BP	GO:0014033	neural crest cell differentiation	63	-0.559644	-1.77091	0.00107875	0.0359828
BP	GO:0030218	erythrocyte differentiation	119	0.441159	2.04022	0.00110865	0.036866
BP	GO:0060675	ureteric bud morphogenesis	41	-0.620695	-1.8289	0.00114112	0.0375976
BP	GO:0072171	mesonephric tubule morphogenesis	41	-0.620695	-1.8289	0.00114112	0.0375976
BP	GO:0060042	retina morphogenesis in camera-type eye	41	-0.617615	-1.81983	0.00114112	0.0375976
BP	GO:0048745	smooth muscle tissue development	17	-0.75533	-1.86212	0.0011539	0.0379029
BP	GO:0060840	artery development	77	-0.527791	-1.71746	0.00116442	0.0381319
BP	GO:0006821	chloride transport	71	-0.536788	-1.72855	0.00117869	0.0383662
BP	GO:1901888	regulation of cell junction assembly	151	-0.458352	-1.60102	0.00117672	0.0383662
BP	GO:0048246	macrophage chemotaxis	29	0.582267	2.00304	0.00118765	0.0384256
BP	GO:0034101	erythrocyte homeostasis	126	0.420839	1.96603	0.00118624	0.0384256
BP	GO:0009798	axis specification	61	-0.56136	-1.76641	0.00120671	0.0389254
CC	GO:0042734	presynaptic membrane	103	-0.493958	-1.66257	0.00123084	0.0394895
MF	GO:0030545	signaling receptor regulator activity	248	-0.416282	-1.50592	0.00123153	0.0394895
BP	GO:0019226	transmission of nerve impulse	42	-0.620635	-1.83755	0.00126151	0.0403309
BP	GO:0048645	animal organ formation	41	-0.615112	-1.81245	0.00126791	0.0404155
BP	GO:0019730	antimicrobial humoral response	69	0.454209	1.90748	0.00129282	0.0410882
BP	GO:0060425	lung morphogenesis	35	-0.632783	-1.81005	0.00130617	0.0413901
BP	GO:0014032	neural crest cell development	54	-0.577245	-1.78389	0.00134622	0.0425344
BP	GO:0045794	negative regulation of cell volume	5	-0.922893	-1.70176	0.00135524	0.0426941
BP	GO:0019731	antibacterial humoral response	39	0.520418	1.92861	0.00136426	0.0428528
BP	GO:0098662	inorganic cation transmembrane transport	574	-0.35996	-1.34075	0.00140252	0.0439267
BP	GO:0019755	one-carbon compound transport	41	0.528572	1.97499	0.00141844	0.0442964
BP	GO:0060412	ventricular septum morphogenesis	34	-0.631476	-1.79456	0.00144623	0.0450337
CC	GO:0005766	primary lysosome	146	0.495156	2.37394	0.00146628	0.0451361
CC	GO:0042582	azurophil granule	146	0.495156	2.37394	0.00146628	0.0451361
CC	GO:0005775	vacuolar lumen	147	0.449628	2.16071	0.00145773	0.0451361
BP	GO:0007214	gamma-aminobutyric acid signaling pathway	15	-0.762899	-1.83121	0.00146413	0.0451361
BP	GO:0051156	glucose 6-phosphate metabolic process	24	0.601387	1.98058	0.00147984	0.0453115
BP	GO:0050764	regulation of phagocytosis	80	0.450174	1.94126	0.00148038	0.0453115
BP	GO:0006959	humoral immune response	149	0.385367	1.85447	0.0014881	0.045351
BP	GO:0003156	regulation of animal organ formation	13	-0.791711	-1.84249	0.00149009	0.045351
BP	GO:0044458	motile cilium assembly	47	-0.596411	-1.79999	0.00149551	0.0453878
BP	GO:0003179	heart valve morphogenesis	44	-0.606396	-1.80754	0.00150905	0.045415
BP	GO:0043113	receptor clustering	44	-0.606184	-1.80691	0.00150905	0.045415
BP	GO:0007613	memory	79	-0.519835	-1.69729	0.00150637	0.045415
MF	GO:0004252	serine-type endopeptidase activity	82	0.483386	2.09029	0.001514	0.045437
BP	GO:0014821	phasic smooth muscle contraction	11	-0.812845	-1.8241	0.00152161	0.0455383
BP	GO:0110110	positive regulation of animal organ morphogenesis	20	-0.728124	-1.86786	0.00154278	0.045946
BP	GO:0055006	cardiac cell development	67	-0.537215	-1.71596	0.00154376	0.045946
BP	GO:0006820	monoatomic anion transport	109	-0.483196	-1.63792	0.00155159	0.0460519
CC	GO:0042581	specific granule	154	0.438917	2.12338	0.0015748	0.0466124
BP	GO:1990748	cellular detoxification	90	0.457536	2.02053	0.00162206	0.047105
MF	GO:0008519	ammonium transmembrane transporter activity	8	0.813444	1.93781	0.00162602	0.047105
BP	GO:0072488	ammonium transmembrane transport	8	0.813444	1.93781	0.00162602	0.047105
BP	GO:0070562	regulation of vitamin D receptor signaling pathway	8	0.807809	1.92439	0.00162602	0.047105
BP	GO:0000422	autophagy of mitochondrion	91	0.426067	1.879	0.00164745	0.047105
BP	GO:0061726	mitochondrion disassembly	91	0.426067	1.879	0.00164745	0.047105
BP	GO:0090189	regulation of branching involved in ureteric bud morphogenesis	13	-0.790883	-1.84056	0.0016391	0.047105
BP	GO:0051155	positive regulation of striated muscle cell differentiation	29	-0.655744	-1.8125	0.00160514	0.047105
CC	GO:0008076	voltage-gated potassium channel complex	41	-0.610469	-1.79877	0.00164828	0.047105
BP	GO:0003407	neural retina development	47	-0.595122	-1.7961	0.00162014	0.047105
BP	GO:0072088	nephron epithelium morphogenesis	47	-0.593361	-1.79079	0.00162014	0.047105
BP	GO:0072178	nephric duct morphogenesis	6	-0.898133	-1.72809	0.00164096	0.047105
BP	GO:0050767	regulation of neurogenesis	288	-0.402588	-1.4655	0.00163165	0.047105
BP	GO:0048791	calcium ion-regulated exocytosis of neurotransmitter	12	-0.810064	-1.85146	0.00165588	0.0471969
BP	GO:0072189	ureter development	11	-0.808154	-1.81357	0.00167377	0.0475366
BP	GO:0003007	heart morphogenesis	181	-0.436363	-1.54793	0.00167662	0.0475366
MF	GO:0008236	serine-type peptidase activity	94	0.447865	1.98986	0.00170358	0.048048
BP	GO:0048557	embryonic digestive tract morphogenesis	10	-0.828653	-1.81005	0.001702	0.048048
BP	GO:1905314	semi-lunar valve development	33	-0.636673	-1.79946	0.00171278	0.0481627
BP	GO:0098659	inorganic cation import across plasma membrane	83	-0.505286	-1.66042	0.00172553	0.0481627
BP	GO:0099587	inorganic ion import across plasma membrane	83	-0.505286	-1.66042	0.00172553	0.0481627
CC	GO:0043025	neuronal cell body	350	-0.38586	-1.4166	0.00171943	0.0481627
BP	GO:2000463	positive regulation of excitatory postsynaptic potential	25	-0.68234	-1.83062	0.00177936	0.049537

## Sheet: 4. ORA sets pre vs postBT
Supplementary Table 4: Gene sets resulting from ORA based on DEGs pre-BT and post-BT timepoints.
Library	Gene set name	Gene set ID	highlighted	Adjusted p-value	Negative log 10 (p-value)	Term size	Query size	Intersection size
GO:MF	metal ion transmembrane transporter activity	GO:0046873	TRUE	0.0187553	1.72688	540	128	13
GO:MF	monoatomic cation channel activity	GO:0005261	TRUE	0.0444843	1.35179	430	128	11
GO:BP	nervous system development	GO:0007399	TRUE	6.89e-09	8.16209	2604	127	46
GO:BP	biological regulation	GO:0065007	TRUE	3.64e-08	7.43895	12743	127	111
GO:BP	anatomical structure development	GO:0048856	FALSE	4.33e-08	7.36366	5997	127	72
GO:BP	system development	GO:0048731	FALSE	6.49e-08	7.18761	4053	127	57
GO:BP	multicellular organism development	GO:0007275	FALSE	9.62e-08	7.01696	4727	127	62
GO:BP	neuron development	GO:0048666	FALSE	5.17e-07	6.28609	1177	127	28
GO:BP	neuron differentiation	GO:0030182	FALSE	6.76e-07	6.16994	1451	127	31
GO:BP	regulation of biological process	GO:0050789	FALSE	6.95e-07	6.15797	12336	127	107
GO:BP	developmental process	GO:0032502	FALSE	1.17593e-06	5.92962	6553	127	73
GO:BP	multicellular organismal process	GO:0032501	FALSE	1.33221e-06	5.87543	7322	127	78
GO:BP	generation of neurons	GO:0048699	FALSE	2.69227e-06	5.56988	1536	127	31
GO:BP	cell communication	GO:0007154	FALSE	3.20458e-06	5.49423	6540	127	72
GO:BP	trans-synaptic signaling	GO:0099537	FALSE	1.44021e-05	4.84157	781	127	21
GO:BP	synaptic signaling	GO:0099536	FALSE	2.54076e-05	4.59504	807	127	21
GO:BP	axonogenesis	GO:0007409	FALSE	3.31273e-05	4.47981	463	127	16
GO:BP	cell morphogenesis involved in neuron differentiation	GO:0048667	FALSE	3.48042e-05	4.45837	599	127	18
GO:BP	anatomical structure morphogenesis	GO:0009653	FALSE	5.87871e-05	4.23072	2713	127	40
GO:BP	signaling	GO:0023052	FALSE	6.10417e-05	4.21437	6515	127	69
GO:BP	neurogenesis	GO:0022008	FALSE	7.58038e-05	4.12031	1771	127	31
GO:BP	regulation of cellular process	GO:0050794	FALSE	9.19378e-05	4.03651	11946	127	101
GO:BP	metal ion transport	GO:0030001	TRUE	0.000117987	3.92817	883	127	21
GO:BP	cell-cell signaling	GO:0007267	FALSE	0.000164165	3.78472	1342	127	26
GO:BP	axon development	GO:0061564	FALSE	0.000201734	3.69522	528	127	16
GO:BP	cell junction organization	GO:0034330	FALSE	0.000219664	3.65824	834	127	20
GO:BP	cell-cell adhesion via plasma-membrane adhesion molecules	GO:0098742	FALSE	0.000255073	3.59334	284	127	12
GO:BP	anterograde trans-synaptic signaling	GO:0098916	FALSE	0.000334127	3.47609	775	127	19
GO:BP	chemical synaptic transmission	GO:0007268	FALSE	0.000334127	3.47609	775	127	19
GO:BP	plasma membrane bounded cell projection organization	GO:0120036	FALSE	0.000341191	3.467	1588	127	28
GO:BP	synapse organization	GO:0050808	FALSE	0.000478921	3.31974	563	127	16
GO:BP	cell projection organization	GO:0030030	FALSE	0.000588761	3.23006	1631	127	28
GO:BP	cell junction assembly	GO:0034329	FALSE	0.000630463	3.20034	503	127	15
GO:BP	system process	GO:0003008	FALSE	0.000783438	3.106	2293	127	34
GO:BP	neuron projection morphogenesis	GO:0048812	FALSE	0.000786677	3.1042	660	127	17
GO:BP	synapse assembly	GO:0007416	FALSE	0.000815952	3.08834	259	127	11
GO:BP	cell morphogenesis	GO:0000902	FALSE	0.000866312	3.06233	996	127	21
GO:BP	plasma membrane bounded cell projection morphogenesis	GO:0120039	FALSE	0.00109585	2.96025	676	127	17
GO:BP	regulation of membrane potential	GO:0042391	TRUE	0.00117845	2.92869	458	127	14
GO:BP	cell projection morphogenesis	GO:0048858	FALSE	0.00121298	2.91614	681	127	17
GO:BP	action potential	GO:0001508	FALSE	0.00166374	2.77892	172	127	9
GO:BP	animal organ development	GO:0048513	FALSE	0.0018665	2.72897	3085	127	40
GO:BP	central nervous system development	GO:0007417	FALSE	0.00239345	2.62098	1061	127	21
GO:BP	cell development	GO:0048468	FALSE	0.00244166	2.61232	2876	127	38
GO:BP	monoatomic cation transport	GO:0006812	FALSE	0.00269664	2.56918	1069	127	21
GO:BP	synaptic membrane adhesion	GO:0099560	FALSE	0.00336325	2.47324	35	127	5
GO:BP	monoatomic ion transport	GO:0006811	FALSE	0.00378062	2.42244	1282	127	23
GO:BP	positive regulation of synapse assembly	GO:0051965	FALSE	0.00391469	2.4073	64	127	6
GO:BP	modulation of chemical synaptic transmission	GO:0050804	FALSE	0.00445701	2.35096	513	127	14
GO:BP	regulation of trans-synaptic signaling	GO:0099177	FALSE	0.0045586	2.34117	514	127	14
GO:BP	behavior	GO:0007610	FALSE	0.00503951	2.29761	674	127	16
GO:BP	neuron projection development	GO:0031175	FALSE	0.00529281	2.27631	1023	127	20
GO:BP	nervous system process	GO:0050877	FALSE	0.0054034	2.26733	1510	127	25
GO:BP	regulation of monoatomic ion transport	GO:0043269	FALSE	0.00585591	2.23241	452	127	13
GO:BP	cell differentiation	GO:0030154	FALSE	0.00811247	2.09085	4437	127	49
GO:BP	cellular developmental process	GO:0048869	FALSE	0.00816602	2.08799	4438	127	49
GO:BP	neurotransmitter transport	GO:0006836	TRUE	0.00929464	2.03177	212	127	9
GO:BP	regulation of synapse assembly	GO:0051963	FALSE	0.0118851	1.925	165	127	8
GO:BP	inorganic ion transmembrane transport	GO:0098660	TRUE	0.0242354	1.61555	944	127	18
GO:BP	inorganic cation transmembrane transport	GO:0098662	FALSE	0.0247297	1.60678	854	127	17
GO:BP	regulation of metal ion transport	GO:0010959	FALSE	0.0276924	1.55764	374	127	11
GO:BP	monoatomic ion transmembrane transport	GO:0034220	FALSE	0.0277485	1.55676	1048	127	19
GO:BP	neuron migration	GO:0001764	FALSE	0.0319227	1.4959	189	127	8
GO:BP	monoatomic cation transmembrane transport	GO:0098655	FALSE	0.0347278	1.45932	877	127	17
GO:BP	sensory organ development	GO:0007423	FALSE	0.0406456	1.39099	624	127	14
GO:BP	regulation of transport	GO:0051049	FALSE	0.0486024	1.31334	1607	127	24
GO:CC	neuron projection	GO:0043005	TRUE	2.28e-10	9.64153	1355	134	34
GO:CC	synaptic membrane	GO:0097060	FALSE	1.41e-09	8.85206	454	134	20
GO:CC	postsynaptic membrane	GO:0045211	FALSE	3.64e-09	8.43885	321	134	17
GO:CC	somatodendritic compartment	GO:0036477	FALSE	2.01e-08	7.69723	860	134	25
GO:CC	cell junction	GO:0030054	FALSE	3.29e-08	7.48238	2401	134	42
GO:CC	synapse	GO:0045202	FALSE	6.39e-08	7.19461	1665	134	34
GO:CC	plasma membrane	GO:0005886	FALSE	1.94e-07	6.71194	5866	134	69
GO:CC	cell periphery	GO:0071944	FALSE	8.91e-07	6.0501	6347	134	71
GO:CC	plasma membrane bounded cell projection	GO:0120025	FALSE	2.27972e-06	5.64212	2323	134	38
GO:CC	cell projection	GO:0042995	FALSE	2.60238e-06	5.58463	2441	134	39
GO:CC	postsynaptic specialization membrane	GO:0099634	FALSE	1.36554e-05	4.8647	157	134	10
GO:CC	postsynapse	GO:0098794	FALSE	1.61555e-05	4.79168	779	134	20
GO:CC	dendrite	GO:0030425	FALSE	1.81103e-05	4.74207	634	134	18
GO:CC	dendritic tree	GO:0097447	FALSE	1.89884e-05	4.72151	636	134	18
GO:CC	postsynaptic density membrane	GO:0098839	FALSE	2.31841e-05	4.63481	125	134	9
GO:CC	axon	GO:0030424	FALSE	0.000167893	3.77497	659	134	17
GO:CC	postsynaptic specialization	GO:0099572	FALSE	0.000282913	3.54835	395	134	13
GO:CC	plasma membrane region	GO:0098590	FALSE	0.000457429	3.33968	1332	134	24
GO:CC	postsynaptic density	GO:0014069	FALSE	0.000612634	3.2128	357	134	12
GO:CC	monoatomic ion channel complex	GO:0034702	TRUE	0.000707484	3.15028	362	134	12
GO:CC	asymmetric synapse	GO:0032279	FALSE	0.000963118	3.01632	373	134	12
GO:CC	filopodium	GO:0030175	FALSE	0.00132332	2.87834	107	134	7
GO:CC	membrane	GO:0016020	FALSE	0.00178275	2.74891	9953	134	86
GO:CC	neuron to neuron synapse	GO:0098984	FALSE	0.00252055	2.5985	410	134	12
GO:CC	distal axon	GO:0150034	FALSE	0.00278935	2.5545	281	134	10
GO:CC	cation channel complex	GO:0034703	FALSE	0.00315922	2.50042	225	134	9
GO:CC	intercalated disc	GO:0014704	TRUE	0.00565977	2.2472	53	134	5
GO:CC	glutamatergic synapse	GO:0098978	FALSE	0.00584938	2.23289	602	134	14
GO:CC	cell-cell junction	GO:0005911	FALSE	0.00630241	2.20049	526	134	13
GO:CC	potassium channel complex	GO:0034705	FALSE	0.0114845	1.93989	101	134	6
GO:CC	cell body	GO:0044297	FALSE	0.0139551	1.85527	568	134	13
GO:CC	transmembrane transporter complex	GO:1902495	FALSE	0.0146022	1.83558	490	134	12
GO:CC	neuronal cell body	GO:0043025	FALSE	0.0177292	1.75131	500	134	12
GO:CC	growth cone	GO:0030426	FALSE	0.0246979	1.60734	168	134	7
GO:CC	transporter complex	GO:1990351	FALSE	0.0248351	1.60493	518	134	12
GO:CC	actin-based cell projection	GO:0098858	FALSE	0.0285521	1.54436	232	134	8
GO:CC	site of polarized growth	GO:0030427	FALSE	0.0296884	1.52741	173	134	7
GO:CC	cell-cell contact zone	GO:0044291	FALSE	0.0326016	1.48676	76	134	5
GO:CC	dendritic spine	GO:0043197	FALSE	0.0367318	1.43496	179	134	7
GO:CC	neuron spine	GO:0044309	FALSE	0.0421406	1.3753	183	134	7
GO:CC	presynaptic membrane	GO:0042734	FALSE	0.0497936	1.30283	188	134	7
REAC	Neuronal System	REAC:R-HSA-112316	FALSE	3.57e-08	7.44724	399	83	19
REAC	Protein-protein interactions at synapses	REAC:R-HSA-6794362	FALSE	0.000103759	3.98398	86	83	8
REAC	CREB1 phosphorylation through NMDA receptor-mediated activation of RAS signaling	REAC:R-HSA-442742	FALSE	0.000432242	3.36427	25	83	5
REAC	Transmission across Chemical Synapses	REAC:R-HSA-112315	FALSE	0.00146248	2.83491	258	83	11
REAC	Ras activation upon Ca2+ influx through NMDA receptor	REAC:R-HSA-442982	FALSE	0.00360011	2.44368	18	83	4
REAC	Negative regulation of NMDA receptor-mediated neuronal transmission	REAC:R-HSA-9617324	FALSE	0.00563501	2.24911	20	83	4
REAC	Unblocking of NMDA receptors, glutamate binding and activation	REAC:R-HSA-438066	FALSE	0.00563501	2.24911	20	83	4
REAC	Long-term potentiation	REAC:R-HSA-9620244	FALSE	0.00692101	2.15983	21	83	4
REAC	Neurexins and neuroligins	REAC:R-HSA-6794361	FALSE	0.0258763	1.5871	56	83	5
REAC	Nervous system development	REAC:R-HSA-9675108	FALSE	0.0336058	1.47359	568	83	14
REAC	Phase 0 - rapid depolarisation	REAC:R-HSA-5576892	FALSE	0.0390392	1.4085	32	83	4
REAC	Neurotransmitter receptors and postsynaptic signal transmission	REAC:R-HSA-112314	FALSE	0.0451875	1.34498	195	83	8
GO:MF	hemoglobin binding	GO:0030492	TRUE	0.013114	1.88227	9	22	2
GO:BP	regulation of hemoglobin biosynthetic process	GO:0046984	TRUE	0.0389794	1.40916	8	21	2

## Sheet: 5. DEGs asthma vs control
Supplementary Table 5: Significant DEGs between severe asthma cohort and control cohort.
Gene ID	Base mean	log2FoldChange	lfcSE	stat	p-value	Adjusted p-value
ENSG00000114374	269.495	6.10672	0.547189	11.1601	6.39e-29	4.42e-25
ENSG00000198692	131.829	4.46131	0.473847	9.41507	4.73e-21	2.18e-17
ENSG00000225972	131.931	4.02768	0.344525	11.6905	1.42e-31	1.97e-27
ENSG00000067646	74.0291	3.9394	0.479865	8.20939	2.22e-16	2.56e-13
ENSG00000131002	59.6381	3.51259	0.451122	7.78634	6.9e-15	4.08e-12
ENSG00000109321	8.43799	2.78252	0.360944	7.70903	1.27e-14	6.5e-12
ENSG00000152463	15.6283	2.33256	0.348292	6.69713	2.13e-11	3.34e-09
ENSG00000186417	3.87303	2.32347	0.371707	6.25082	4.08e-10	3.77e-08
ENSG00000146122	343.573	2.21913	0.315331	7.03746	1.96e-12	5.11e-10
ENSG00000118113	171.557	2.18738	0.301483	7.25542	4e-13	1.35e-10
ENSG00000173391	29.9837	2.01361	0.271735	7.41022	1.26e-13	5.13e-11
ENSG00000122641	10.9344	1.96961	0.277943	7.08641	1.38e-12	3.89e-10
ENSG00000077522	6.47043	1.94764	0.437512	4.45164	8.52e-06	0.000119
ENSG00000197168	8.32321	1.91837	0.386328	4.96565	6.85e-07	1.63e-05
ENSG00000102837	172.954	1.91583	0.370069	5.17696	2.26e-07	6.35e-06
ENSG00000164821	73.9115	1.90403	0.327874	5.80718	6.35e-09	3.38e-07
ENSG00000159217	5.17972	1.89416	0.441794	4.28744	1.81e-05	0.000219
ENSG00000196767	4.3842	1.89307	0.459027	4.12409	3.72e-05	0.000391
ENSG00000164690	3.70123	1.89084	0.443656	4.26196	2.03e-05	0.00024
ENSG00000118520	180.72	1.85308	0.258709	7.1628	7.9e-13	2.38e-10
ENSG00000157542	5.08323	1.8529	0.440604	4.20538	2.61e-05	0.000295
ENSG00000196482	6.08181	1.84143	0.471863	3.90246	9.52e-05	0.00084
ENSG00000273274	4.38738	1.8368	0.373521	4.91753	8.76e-07	1.96e-05
ENSG00000127530	4.49852	1.83391	0.407334	4.50223	6.72e-06	9.8e-05
ENSG00000206579	4.62842	1.81486	0.380475	4.76998	1.84e-06	3.55e-05
ENSG00000107105	3.8144	1.81387	0.507181	3.57638	0.000348	0.002358
ENSG00000065618	15.384	1.80677	0.317531	5.69005	1.27e-08	5.86e-07
ENSG00000124469	202.035	1.79853	0.306717	5.86382	4.52e-09	2.6e-07
ENSG00000196415	9.60811	1.79398	0.418903	4.28256	1.85e-05	0.000224
ENSG00000078328	4.1276	1.77838	0.377373	4.71252	2.45e-06	4.43e-05
ENSG00000242550	26.2362	1.77571	0.262621	6.76151	1.37e-11	2.36e-09
ENSG00000228198	7.18944	1.76718	0.387762	4.55739	5.18e-06	8.03e-05
ENSG00000179869	36.5976	1.76689	0.255865	6.90554	5e-12	1.03e-09
ENSG00000185070	14.4645	1.75197	0.385567	4.54389	5.52e-06	8.42e-05
ENSG00000117114	3.72696	1.73908	0.461842	3.76552	0.000166	0.00131
ENSG00000091136	3.88174	1.73766	0.366522	4.74095	2.13e-06	4e-05
ENSG00000086548	92.2278	1.73658	0.321604	5.39974	6.67e-08	2.3e-06
ENSG00000165762	4.32152	1.73359	0.451426	3.84025	0.000123	0.001034
ENSG00000261588	12.9151	1.72493	0.296354	5.82051	5.87e-09	3.17e-07
ENSG00000122012	4.5936	1.72298	0.348871	4.93875	7.86e-07	1.8e-05
ENSG00000185960	6.88731	1.71667	0.414488	4.14166	3.45e-05	0.000369
ENSG00000096006	116.943	1.70778	0.25335	6.74077	1.58e-11	2.69e-09
ENSG00000134463	101.49	1.68229	0.204152	8.2404	1.72e-16	2.16e-13
ENSG00000164418	5.88421	1.67857	0.455873	3.6821	0.000231	0.001707
ENSG00000121454	4.40686	1.64357	0.289079	5.68554	1.3e-08	5.96e-07
ENSG00000079215	18.5755	1.63952	0.202994	8.07667	6.66e-16	6.14e-13
ENSG00000206538	4.06225	1.63487	0.468348	3.49072	0.000482	0.003055
ENSG00000176204	6.1447	1.6348	0.44155	3.7024	0.000214	0.0016
ENSG00000239839	749.999	1.61308	0.412218	3.91317	9.11e-05	0.00081
ENSG00000070808	4.08849	1.59684	0.502646	3.17686	0.001489	0.007494
ENSG00000114279	4.30661	1.59639	0.441183	3.61843	0.000296	0.002079
ENSG00000115590	1545.63	1.59531	0.210457	7.58023	3.45e-14	1.65e-11
ENSG00000111704	4.73923	1.59387	0.394972	4.0354	5.45e-05	0.000531
ENSG00000144285	5.35183	1.57881	0.370796	4.25788	2.06e-05	0.000243
ENSG00000013588	3.48705	1.57234	0.445281	3.53113	0.000414	0.002699
ENSG00000012223	1481.42	1.56901	0.306022	5.1271	2.94e-07	7.97e-06
ENSG00000204967	10.8623	1.56526	0.418738	3.73803	0.000185	0.001431
ENSG00000080224	4.66783	1.56065	0.435338	3.58491	0.000337	0.002297
ENSG00000116329	3.67408	1.55029	0.417411	3.71407	0.000204	0.001543
ENSG00000143546	6273.15	1.55003	0.193149	8.02505	1.01e-15	8.78e-13
ENSG00000250189	4.89387	1.54483	0.393036	3.93052	8.48e-05	0.000765
ENSG00000223611	19.1607	1.53988	0.35132	4.38311	1.17e-05	0.000154
ENSG00000236539	4.2676	1.53646	0.400438	3.83695	0.000125	0.001046
ENSG00000181458	9.37656	1.53299	0.263028	5.82822	5.6e-09	3.08e-07
ENSG00000139364	3.77084	1.5163	0.367654	4.12427	3.72e-05	0.000391
ENSG00000148704	5.7987	1.50884	0.385698	3.91196	9.15e-05	0.000812
ENSG00000177238	7.36588	1.50851	0.2617	5.76426	8.2e-09	4.16e-07
ENSG00000173213	13.8151	1.5077	0.579955	2.59968	0.009331	0.031978
ENSG00000259651	3.81826	1.49897	0.383627	3.90735	9.33e-05	0.000825
ENSG00000149516	79.0908	1.48735	0.289909	5.13038	2.89e-07	7.86e-06
ENSG00000129990	4.70452	1.48689	0.442657	3.359	0.000782	0.004512
ENSG00000164047	216.791	1.48612	0.203924	7.28764	3.15e-13	1.15e-10
ENSG00000197826	3.69891	1.47919	0.444224	3.32983	0.000869	0.0049
ENSG00000112038	3.94799	1.47881	0.413213	3.57882	0.000345	0.002341
ENSG00000169397	52.6498	1.47827	0.270898	5.4569	4.85e-08	1.79e-06
ENSG00000092421	8.96665	1.47066	0.249481	5.89487	3.75e-09	2.25e-07
ENSG00000250305	5.24964	1.46606	0.307141	4.77327	1.81e-06	3.51e-05
ENSG00000165091	3.63116	1.46079	0.397452	3.67537	0.000238	0.00174
ENSG00000148346	456.212	1.45715	0.267514	5.44702	5.12e-08	1.86e-06
ENSG00000148053	8.71402	1.45191	0.298385	4.86589	1.14e-06	2.44e-05
ENSG00000136535	3.11663	1.44703	0.478074	3.0268	0.002472	0.011235
ENSG00000168779	5.12508	1.44273	0.301673	4.78242	1.73e-06	3.4e-05
ENSG00000105792	5.7914	1.44174	0.363566	3.96555	7.32e-05	0.000684
ENSG00000286215	4.66275	1.42265	0.398844	3.56692	0.000361	0.002423
ENSG00000182263	5.91678	1.40258	0.390357	3.59307	0.000327	0.002242
ENSG00000186487	4.17944	1.39939	0.304205	4.60016	4.22e-06	6.83e-05
ENSG00000170801	5.94058	1.3952	0.346131	4.03086	5.56e-05	0.000539
ENSG00000132681	9.76472	1.39019	0.479238	2.90082	0.003722	0.015513
ENSG00000163083	26.6969	1.38323	0.231637	5.97155	2.35e-09	1.51e-07
ENSG00000188112	5.74887	1.36086	0.262208	5.18999	2.1e-07	5.98e-06
ENSG00000141431	4.0355	1.36052	0.47154	2.88526	0.003911	0.016111
ENSG00000140379	343.914	1.36048	0.192767	7.05764	1.69e-12	4.69e-10
ENSG00000079102	4.12991	1.35916	0.447337	3.03833	0.002379	0.010889
ENSG00000101425	284.016	1.35547	0.248664	5.45102	5.01e-08	1.83e-06
ENSG00000251705	171.464	1.35475	0.378806	3.57638	0.000348	0.002358
ENSG00000156218	5.3303	1.35303	0.246184	5.49599	3.89e-08	1.49e-06
ENSG00000166527	157.468	1.35217	0.186757	7.24027	4.48e-13	1.48e-10
ENSG00000101132	14.9382	1.34387	0.336701	3.99128	6.57e-05	0.000623
ENSG00000197561	27.6332	1.3371	0.351808	3.80066	0.000144	0.001174
ENSG00000132297	4.64713	1.33414	0.353258	3.77667	0.000159	0.001261
ENSG00000115461	4.87456	1.32806	0.419455	3.16616	0.001545	0.007727
ENSG00000152578	3.82191	1.32302	0.438346	3.01822	0.002543	0.011475
ENSG00000188659	8.52985	1.31137	0.311388	4.21138	2.54e-05	0.000288
ENSG00000121933	24.4361	1.30947	0.222681	5.88047	4.09e-09	2.4e-07
ENSG00000157554	17.7214	1.3065	0.239624	5.45229	4.97e-08	1.83e-06
ENSG00000196935	19.506	1.30408	0.212817	6.1277	8.92e-10	6.74e-08
ENSG00000173320	4.17443	1.30222	0.334318	3.89517	9.81e-05	0.000863
ENSG00000260078	110.596	1.29256	0.170627	7.57536	3.58e-14	1.65e-11
ENSG00000071082	1502.91	1.28946	0.260263	4.95445	7.25e-07	1.69e-05
ENSG00000180592	4.46944	1.28583	0.308369	4.16978	3.05e-05	0.000334
ENSG00000189221	12.0408	1.28324	0.288885	4.44203	8.91e-06	0.000123
ENSG00000145244	12.8715	1.27462	0.286707	4.44574	8.76e-06	0.000121
ENSG00000109475	693.529	1.26705	0.275795	4.59419	4.34e-06	6.97e-05
ENSG00000170500	7.34645	1.26278	0.294231	4.29179	1.77e-05	0.000217
ENSG00000237550	180.526	1.26252	0.431664	2.92478	0.003447	0.014591
ENSG00000158445	4.52404	1.26046	0.242459	5.19864	2.01e-07	5.74e-06
ENSG00000224940	8.09449	1.2583	0.248618	5.06119	4.17e-07	1.06e-05
ENSG00000259379	20.808	1.25523	0.247336	5.075	3.87e-07	1e-05
ENSG00000164104	1207.49	1.24612	0.138084	9.02436	1.81e-19	5e-16
ENSG00000176887	5.4131	1.24609	0.394328	3.16004	0.001577	0.007863
ENSG00000188243	92.8008	1.24158	0.237974	5.21731	1.82e-07	5.34e-06
ENSG00000126860	1292.42	1.2389	0.189805	6.52722	6.7e-11	8.43e-09
ENSG00000130508	8.50679	1.23813	0.322628	3.83764	0.000124	0.001043
ENSG00000182168	3.77771	1.23646	0.386973	3.19521	0.001397	0.007127
ENSG00000156113	19.6562	1.23521	0.256956	4.80708	1.53e-06	3.1e-05
ENSG00000111732	8.29019	1.23376	0.251385	4.90783	9.21e-07	2.05e-05
ENSG00000154589	104.207	1.23338	0.210573	5.85726	4.71e-09	2.67e-07
ENSG00000109686	28.0254	1.22886	0.227358	5.40498	6.48e-08	2.24e-06
ENSG00000251215	17.9827	1.22846	0.178807	6.87034	6.4e-12	1.28e-09
ENSG00000244398	491.716	1.22217	0.231476	5.27991	1.29e-07	4.02e-06
ENSG00000237515	3.23392	1.21391	0.410733	2.95548	0.003122	0.013538
ENSG00000133063	42.0815	1.21307	0.202123	6.00166	1.95e-09	1.29e-07
ENSG00000145425	5296.8	1.20785	0.251527	4.80207	1.57e-06	3.15e-05
ENSG00000138193	4.31001	1.20332	0.346077	3.47703	0.000507	0.003187
ENSG00000198300	4.18072	1.19837	0.355262	3.37319	0.000743	0.004323
ENSG00000136546	4.00854	1.19813	0.360971	3.31919	0.000903	0.005039
ENSG00000109819	8.96149	1.18904	0.292087	4.07085	4.68e-05	0.000467
ENSG00000136531	4.44781	1.18857	0.348295	3.41253	0.000644	0.003862
ENSG00000249138	17.2219	1.18794	0.225563	5.26657	1.39e-07	4.24e-06
ENSG00000092445	5.35577	1.18719	0.290229	4.09053	4.3e-05	0.000435
ENSG00000164066	6.5165	1.18325	0.266816	4.43472	9.22e-06	0.000127
ENSG00000163682	1600.21	1.18297	0.362734	3.26126	0.001109	0.005939
ENSG00000166352	10.5542	1.17665	0.22104	5.32325	1.02e-07	3.31e-06
ENSG00000147669	86.3168	1.1759	0.20278	5.79891	6.67e-09	3.5e-07
ENSG00000111816	6.40493	1.16547	0.364088	3.20107	0.001369	0.007016
ENSG00000131174	162.299	1.15458	0.164951	6.99958	2.57e-12	6.35e-10
ENSG00000137876	296.258	1.14984	0.21599	5.32359	1.02e-07	3.31e-06
ENSG00000225840	11.2164	1.14627	0.258623	4.4322	9.33e-06	0.000128
ENSG00000265681	2620.82	1.14415	0.230722	4.959	7.09e-07	1.66e-05
ENSG00000109339	11.2406	1.13763	0.259244	4.38825	1.14e-05	0.000152
ENSG00000117834	30.7363	1.13631	0.192167	5.91314	3.36e-09	2.04e-07
ENSG00000123836	428.227	1.13586	0.139468	8.14425	3.82e-16	4.06e-13
ENSG00000163221	1286.86	1.13567	0.171387	6.62635	3.44e-11	4.96e-09
ENSG00000251322	8.82206	1.13307	0.317777	3.56561	0.000363	0.00243
ENSG00000174473	6.27738	1.13002	0.330584	3.41827	0.00063	0.003791
ENSG00000171863	1757.67	1.12683	0.225326	5.00087	5.71e-07	1.38e-05
ENSG00000180998	4.55637	1.11821	0.371427	3.01058	0.002607	0.011718
ENSG00000132639	8.99565	1.11699	0.259722	4.30072	1.7e-05	0.00021
ENSG00000228502	19.1344	1.11651	0.214754	5.19904	2e-07	5.74e-06
ENSG00000115604	532.138	1.1152	0.153314	7.27392	3.49e-13	1.21e-10
ENSG00000137960	4.47602	1.11252	0.321559	3.45978	0.000541	0.003357
ENSG00000169385	320.208	1.10589	0.190524	5.80447	6.46e-09	3.41e-07
ENSG00000172322	1806.13	1.10298	0.229668	4.80248	1.57e-06	3.15e-05
ENSG00000161970	1788.37	1.09522	0.241692	4.53147	5.86e-06	8.79e-05
ENSG00000140795	11.4787	1.09306	0.214347	5.09949	3.41e-07	8.98e-06
ENSG00000188582	7.32732	1.09178	0.300067	3.63847	0.000274	0.001955
ENSG00000166523	2039.97	1.08964	0.166075	6.56116	5.34e-11	7.18e-09
ENSG00000109906	585.906	1.08957	0.170701	6.38292	1.74e-10	1.85e-08
ENSG00000180509	308.879	1.08943	0.156842	6.94601	3.76e-12	8.26e-10
ENSG00000222036	7.88053	1.08816	0.377856	2.87982	0.003979	0.01631
ENSG00000125691	2291.76	1.08757	0.219613	4.95221	7.34e-07	1.7e-05
ENSG00000113389	9.59271	1.08503	0.208246	5.21034	1.88e-07	5.51e-06
ENSG00000122420	4.25824	1.08344	0.364967	2.96861	0.002992	0.013042
ENSG00000132170	6.67442	1.08306	0.245619	4.40951	1.04e-05	0.00014
ENSG00000232587	16.5353	1.08288	0.136	7.96235	1.69e-15	1.37e-12
ENSG00000101115	11.5302	1.07364	0.22836	4.70155	2.58e-06	4.62e-05
ENSG00000100448	39.7295	1.0712	0.308872	3.46812	0.000524	0.003272
ENSG00000114209	291.268	1.06975	0.157514	6.79145	1.11e-11	2.05e-09
ENSG00000096060	4917.09	1.06946	0.173256	6.17272	6.71e-10	5.63e-08
ENSG00000123975	17.7797	1.06514	0.175432	6.07153	1.27e-09	9.09e-08
ENSG00000225031	12.1934	1.06251	0.174302	6.09582	1.09e-09	8.06e-08
ENSG00000176783	18.7355	1.0601	0.38202	2.77499	0.00552	0.021079
ENSG00000165105	25.1813	1.05569	0.20832	5.06763	4.03e-07	1.04e-05
ENSG00000259626	4.84897	1.05146	0.287996	3.65095	0.000261	0.001875
ENSG00000118997	5.59533	1.04958	0.274546	3.82297	0.000132	0.001093
ENSG00000110848	116.505	1.04531	0.186138	5.61576	1.96e-08	8.41e-07
ENSG00000259316	9.56133	1.04433	0.324878	3.21452	0.001307	0.006764
ENSG00000188487	9.84659	1.04337	0.230871	4.5193	6.2e-06	9.22e-05
ENSG00000169902	263.771	1.04069	0.194312	5.35576	8.52e-08	2.81e-06
ENSG00000132967	256.325	1.03886	0.153267	6.7781	1.22e-11	2.22e-09
ENSG00000237711	5.87201	1.03658	0.220623	4.69842	2.62e-06	4.66e-05
ENSG00000164070	46.7872	1.03611	0.189459	5.46878	4.53e-08	1.68e-06
ENSG00000147862	7.84655	1.03565	0.279301	3.70801	0.000209	0.00157
ENSG00000256660	128.239	1.03562	0.214045	4.83835	1.31e-06	2.72e-05
ENSG00000172967	14.4381	1.03406	0.406187	2.54579	0.010903	0.036175
ENSG00000215156	6.18342	1.03183	0.274594	3.75765	0.000172	0.001343
ENSG00000155307	591.755	1.0301	0.121795	8.45763	2.73e-17	5.4e-14
ENSG00000263563	7.21715	1.02883	0.211938	4.85438	1.21e-06	2.54e-05
ENSG00000224083	6.34708	1.01704	0.233602	4.35372	1.34e-05	0.000171
ENSG00000236409	10.6931	1.01703	0.176874	5.75004	8.92e-09	4.47e-07
ENSG00000144642	14.9327	1.01692	0.267212	3.80568	0.000141	0.001156
ENSG00000165995	5.53215	1.01608	0.365954	2.77651	0.005495	0.020992
ENSG00000152422	54.2006	1.01562	0.155059	6.54992	5.76e-11	7.59e-09
ENSG00000243695	16.1107	1.01276	0.280327	3.61277	0.000303	0.002117
ENSG00000134138	7.98512	1.01271	0.277111	3.65452	0.000258	0.001856
ENSG00000145736	48.9145	1.01262	0.41851	2.41958	0.015539	0.047188
ENSG00000086065	371.114	1.00957	0.135356	7.45863	8.74e-14	3.67e-11
ENSG00000172232	22.4936	1.0086	0.41755	2.41551	0.015713	0.047572
ENSG00000147604	3968.38	1.00654	0.211368	4.76204	1.92e-06	3.68e-05
ENSG00000179593	34.6362	1.00507	0.241856	4.15568	3.24e-05	0.000351
ENSG00000185985	16.7734	1.00185	0.31362	3.19447	0.001401	0.00714
ENSG00000206503	11589.6	-1.00023	0.397769	-2.5146	0.011917	0.038739
ENSG00000074219	24.5347	-1.02718	0.364423	-2.81866	0.004822	0.018939
ENSG00000079337	22.7261	-1.13312	0.346505	-3.27014	0.001075	0.005787
ENSG00000151640	22.1639	-1.21505	0.349856	-3.473	0.000515	0.003224
ENSG00000229344	26.8835	-1.38574	0.371775	-3.72735	0.000194	0.001478

## Sheet: 6. GSEA sets asthma vs control
Supplementary Table 6: Gene sets resulting from GSEA based on DEGs severe asthma cohort and control cohort timepoints.
Ontology	ID	Description	Gene set size	Enrichment score	NES	p-value	adjusted p-value
BP	GO:0050832	defense response to fungus	33	0.813184	2.26356	0.0001206	0.0417591
CC	GO:0035580	specific granule lumen	61	0.731209	2.23278	0.00011084	0.0417591
BP	GO:0009620	response to fungus	43	0.74573	2.16568	0.00011646	0.0417591
CC	GO:0042581	specific granule	154	0.636175	2.11602	0.00010206	0.0417591
CC	GO:1904724	tertiary granule lumen	52	0.678051	2.02697	0.00011316	0.0417591
BP	GO:0061844	antimicrobial humoral immune response mediated by antimicrobial peptide	40	0.700854	2.00997	0.00011813	0.0417591
BP	GO:0031640	killing of cells of another organism	49	0.67485	2.00207	0.00011397	0.0417591
BP	GO:0141061	disruption of cell in another organism	49	0.67485	2.00207	0.00011397	0.0417591
BP	GO:0141060	disruption of anatomical structure in another organism	52	0.660525	1.97457	0.00011316	0.0417591
CC	GO:0070820	tertiary granule	153	0.593088	1.97206	0.0001021	0.0417591
BP	GO:0050829	defense response to Gram-negative bacterium	45	0.667906	1.95704	0.00011522	0.0417591
MF	GO:0003735	structural constituent of ribosome	153	0.570625	1.89737	0.0001021	0.0417591
CC	GO:0022626	cytosolic ribosome	108	0.579832	1.87781	0.00010464	0.0417591
BP	GO:0002181	cytoplasmic translation	144	0.543151	1.79686	0.00010261	0.0417591
CC	GO:0044391	ribosomal subunit	178	0.530818	1.78062	0.00010142	0.0417591
CC	GO:0015934	large ribosomal subunit	110	0.544771	1.76793	0.00010429	0.0417591
MF	GO:0022839	monoatomic ion gated channel activity	138	0.520501	1.7164	0.00010301	0.0417591
MF	GO:0022836	gated channel activity	139	0.519719	1.71449	0.00010297	0.0417591
CC	GO:0005766	primary lysosome	144	0.517045	1.7105	0.00010261	0.0417591
CC	GO:0042582	azurophil granule	144	0.517045	1.7105	0.00010261	0.0417591
CC	GO:0034702	monoatomic ion channel complex	131	0.519277	1.70617	0.00010337	0.0417591
CC	GO:0034774	secretory granule lumen	280	0.490545	1.67392	0.00010043	0.0417591
CC	GO:0031983	vesicle lumen	283	0.48752	1.6635	0.00010043	0.0417591
CC	GO:0060205	cytoplasmic vesicle lumen	283	0.48752	1.6635	0.00010043	0.0417591
CC	GO:0005840	ribosome	218	0.488643	1.65457	0.00010083	0.0417591
BP	GO:0042742	defense response to bacterium	183	0.49103	1.64925	0.00010136	0.0417591
BP	GO:0001906	cell killing	154	0.490921	1.63288	0.00010206	0.0417591
BP	GO:0007600	sensory perception	260	0.457576	1.55804	0.00010052	0.0417591
CC	GO:0030141	secretory granule	674	0.41411	1.44172	0.0001	0.0417591
CC	GO:0099503	secretory vesicle	779	0.391249	1.36447	9.999e-05	0.0417591

## Sheet: 7. ORA sets asthma vs control
Supplementary Table 7: Gene sets resulting from ORA based on DEGs severe asthma cohort compared to control cohort.
Library	Gene set name	Gene set ID	highlighted	Adjusted p-value	Negative log 10 (p-value)	Term size	Query size	Intersection size
GO:MF	signaling receptor activity	GO:0038023	TRUE	0.0011829	2.92705	2053	182	40
GO:MF	molecular transducer activity	GO:0060089	FALSE	0.0011829	2.92705	2053	182	40
GO:MF	lipopolysaccharide binding	GO:0001530	TRUE	0.0174857	1.75732	40	182	5
GO:MF	metal ion transmembrane transporter activity	GO:0046873	TRUE	0.0193658	1.71297	540	182	16
GO:MF	voltage-gated monoatomic ion channel activity	GO:0005244	TRUE	0.0203301	1.69186	177	182	9
GO:MF	voltage-gated channel activity	GO:0022832	FALSE	0.0242205	1.61582	181	182	9
GO:MF	gated channel activity	GO:0022836	FALSE	0.0253793	1.59552	326	182	12
GO:MF	mRNA 5'-UTR binding	GO:0048027	TRUE	0.0360025	1.44367	24	182	4
GO:MF	voltage-gated monoatomic cation channel activity	GO:0022843	FALSE	0.0382203	1.41771	149	182	8
GO:MF	inorganic cation transmembrane transporter activity	GO:0022890	FALSE	0.040657	1.39086	702	182	18
GO:BP	defense response to fungus	GO:0050832	TRUE	9.38e-08	7.02765	59	175	10
GO:BP	response to fungus	GO:0009620	FALSE	5.48e-07	6.26152	70	175	10
GO:BP	regulation of cellular process	GO:0050794	FALSE	1.12779e-06	5.94777	11946	175	138
GO:BP	response to bacterium	GO:0009617	TRUE	3.31059e-06	5.48009	728	175	25
GO:BP	defense response to bacterium	GO:0042742	FALSE	4.83612e-06	5.3155	332	175	17
GO:BP	multicellular organismal process	GO:0032501	FALSE	5.17397e-06	5.28618	7322	175	99
GO:BP	biological regulation	GO:0065007	FALSE	6.51604e-06	5.18602	12743	175	142
GO:BP	regulation of biological process	GO:0050789	FALSE	7.33321e-06	5.13471	12336	175	139
GO:BP	response to stimulus	GO:0050896	FALSE	8.17841e-06	5.08733	8999	175	113
GO:BP	defense response to Gram-negative bacterium	GO:0050829	FALSE	1.92806e-05	4.71488	100	175	10
GO:BP	nervous system development	GO:0007399	TRUE	3.64431e-05	4.43838	2604	175	49
GO:BP	signaling	GO:0023052	FALSE	5.33034e-05	4.27324	6515	175	89
GO:BP	cell communication	GO:0007154	FALSE	6.50023e-05	4.18707	6540	175	89
GO:BP	positive regulation of cellular process	GO:0048522	FALSE	7.55957e-05	4.1215	5920	175	83
GO:BP	defense response	GO:0006952	FALSE	8.39832e-05	4.07581	1853	175	39
GO:BP	response to stress	GO:0006950	FALSE	9.46225e-05	4.02401	3948	175	63
GO:BP	disruption of cell in another organism	GO:0141061	FALSE	0.000155897	3.80716	94	175	9
GO:BP	killing of cells of another organism	GO:0031640	FALSE	0.000155897	3.80716	94	175	9
GO:BP	antimicrobial humoral response	GO:0019730	FALSE	0.000166312	3.77908	159	175	11
GO:BP	antibacterial humoral response	GO:0019731	FALSE	0.000205743	3.68668	70	175	8
GO:BP	innate immune response in mucosa	GO:0002227	FALSE	0.00021314	3.67133	29	175	6
GO:BP	disruption of anatomical structure in another organism	GO:0141060	FALSE	0.000244842	3.61111	99	175	9
GO:BP	system development	GO:0048731	FALSE	0.000255944	3.59185	4053	175	63
GO:BP	regulation of multicellular organismal process	GO:0051239	FALSE	0.000285805	3.54393	2956	175	51
GO:BP	cellular response to chemical stimulus	GO:0070887	FALSE	0.000313004	3.50445	2192	175	42
GO:BP	response to biotic stimulus	GO:0009607	FALSE	0.000313758	3.5034	1634	175	35
GO:BP	developmental process	GO:0032502	FALSE	0.000377407	3.42319	6553	175	87
GO:BP	response to chemical	GO:0042221	FALSE	0.000395101	3.40329	3909	175	61
GO:BP	positive regulation of biological process	GO:0048518	FALSE	0.0004871	3.31238	6264	175	84
GO:BP	response to oxygen-containing compound	GO:1901700	FALSE	0.000520721	3.2834	1669	175	35
GO:BP	response to other organism	GO:0051707	FALSE	0.00052196	3.28236	1592	175	34
GO:BP	response to external biotic stimulus	GO:0043207	FALSE	0.000545327	3.26334	1595	175	34
GO:BP	signal transduction	GO:0007165	FALSE	0.000750824	3.12446	6002	175	81
GO:BP	cellular response to oxygen-containing compound	GO:1901701	FALSE	0.00090867	3.04159	1182	175	28
GO:BP	cellular response to stimulus	GO:0051716	FALSE	0.00119353	2.92317	7376	175	93
GO:BP	anatomical structure development	GO:0048856	FALSE	0.00158525	2.7999	5997	175	80
GO:BP	response to external stimulus	GO:0009605	FALSE	0.00160944	2.79333	2415	175	43
GO:BP	response to lipopolysaccharide	GO:0032496	FALSE	0.00173881	2.75975	339	175	14
GO:BP	biological process involved in interspecies interaction between organisms	GO:0044419	FALSE	0.00178255	2.74896	1759	175	35
GO:BP	mucosal immune response	GO:0002385	FALSE	0.00185732	2.73111	41	175	6
GO:BP	defense response to symbiont	GO:0140546	FALSE	0.00187146	2.72782	1082	175	26
GO:BP	cytoplasmic translation	GO:0002181	TRUE	0.00218484	2.66058	165	175	10
GO:BP	multicellular organism development	GO:0007275	FALSE	0.00280028	2.5528	4727	175	67
GO:BP	cell surface receptor signaling pathway	GO:0007166	FALSE	0.0028035	2.5523	2819	175	47
GO:BP	response to molecule of bacterial origin	GO:0002237	FALSE	0.00319606	2.49539	357	175	14
GO:BP	organ or tissue specific immune response	GO:0002251	FALSE	0.00327305	2.48505	45	175	6
GO:BP	cellular response to lipopolysaccharide	GO:0071222	FALSE	0.00337934	2.47117	215	175	11
GO:BP	cell development	GO:0048468	FALSE	0.00491484	2.30849	2876	175	47
GO:BP	circulatory system process	GO:0003013	TRUE	0.00516363	2.28704	602	175	18
GO:BP	cellular response to molecule of bacterial origin	GO:0071219	FALSE	0.00524834	2.27998	225	175	11
GO:BP	neutrophil-mediated killing of symbiont cell	GO:0070943	FALSE	0.00539067	2.26836	13	175	4
GO:BP	cell killing	GO:0001906	FALSE	0.00621844	2.20632	229	175	11
GO:BP	cell differentiation	GO:0030154	FALSE	0.00665452	2.17688	4437	175	63
GO:BP	cellular developmental process	GO:0048869	FALSE	0.00670634	2.17351	4438	175	63
GO:BP	positive regulation of cell communication	GO:0010647	FALSE	0.00778508	2.10874	1795	175	34
GO:BP	killing by host of symbiont cells	GO:0051873	FALSE	0.00782898	2.10629	30	175	5
GO:BP	positive regulation of signaling	GO:0023056	FALSE	0.00787984	2.10348	1796	175	34
GO:BP	neutrophil mediated cytotoxicity	GO:0070942	FALSE	0.0101581	1.99319	15	175	4
GO:BP	defense response to other organism	GO:0098542	FALSE	0.0102455	1.98947	1263	175	27
GO:BP	immune response	GO:0006955	FALSE	0.0103488	1.98511	2070	175	37
GO:BP	immune system process	GO:0002376	FALSE	0.0111064	1.95443	2871	175	46
GO:BP	regulation of membrane potential	GO:0042391	TRUE	0.0122598	1.91152	458	175	15
GO:BP	blood circulation	GO:0008015	FALSE	0.0125565	1.90113	518	175	16
GO:BP	central nervous system development	GO:0007417	FALSE	0.0141265	1.84997	1061	175	24
GO:BP	cell population proliferation	GO:0008283	FALSE	0.0143928	1.84186	2015	175	36
GO:BP	cellular response to biotic stimulus	GO:0071216	FALSE	0.0154602	1.81078	252	175	11
GO:BP	neurogenesis	GO:0022008	FALSE	0.0155964	1.80698	1771	175	33
GO:BP	cardiac muscle cell action potential involved in contraction	GO:0086002	TRUE	0.0164432	1.78401	59	175	6
GO:BP	biological process involved in interaction with symbiont	GO:0051702	FALSE	0.0198912	1.70134	36	175	5
GO:BP	action potential	GO:0001508	FALSE	0.024716	1.60702	172	175	9
GO:BP	metal ion transport	GO:0030001	TRUE	0.0260618	1.584	883	175	21
GO:BP	cellular response to lipid	GO:0071396	FALSE	0.0262176	1.58141	613	175	17
GO:BP	programmed cell death	GO:0012501	FALSE	0.0267832	1.57214	1987	175	35
GO:BP	locomotion	GO:0040011	TRUE	0.026942	1.56957	1255	175	26
GO:BP	cell death	GO:0008219	FALSE	0.027957	1.55351	1991	175	35
GO:BP	positive regulation of signal transduction	GO:0009967	FALSE	0.0292223	1.53429	1578	175	30
GO:BP	regulation of programmed cell death	GO:0043067	FALSE	0.0325745	1.48712	1506	175	29
GO:BP	apoptotic process	GO:0006915	FALSE	0.0336359	1.4732	1923	175	34
GO:BP	regulation of signaling	GO:0023051	FALSE	0.0364339	1.43849	3478	175	51
GO:BP	regulation of cell communication	GO:0010646	FALSE	0.0388251	1.41089	3486	175	51
GO:BP	regulation of cell population proliferation	GO:0042127	FALSE	0.0392155	1.40654	1685	175	31
GO:BP	innate immune response	GO:0045087	FALSE	0.0416	1.38091	984	175	22
GO:BP	humoral immune response	GO:0006959	FALSE	0.0426129	1.37046	281	175	11
GO:BP	negative regulation of cellular process	GO:0048523	FALSE	0.0426897	1.36968	5629	175	72
GO:CC	specific granule	GO:0042581	TRUE	4.99e-13	12.302	158	187	18
GO:CC	specific granule lumen	GO:0035580	FALSE	3.49e-11	10.4573	61	187	12
GO:CC	secretory granule lumen	GO:0034774	TRUE	1.58e-10	9.80145	323	187	21
GO:CC	cytoplasmic vesicle lumen	GO:0060205	FALSE	2.13e-10	9.67259	328	187	21
GO:CC	vesicle lumen	GO:0031983	FALSE	2.25e-10	9.6471	329	187	21
GO:CC	secretory granule	GO:0030141	FALSE	1.9e-09	8.72126	907	187	32
GO:CC	azurophil granule	GO:0042582	FALSE	1.84e-08	7.73622	155	187	14
GO:CC	primary lysosome	GO:0005766	FALSE	1.84e-08	7.73622	155	187	14
GO:CC	secretory vesicle	GO:0099503	FALSE	5.96e-08	7.22439	1099	187	33
GO:CC	azurophil granule lumen	GO:0035578	FALSE	1.60655e-06	5.7941	91	187	10
GO:CC	tertiary granule	GO:0070820	FALSE	4.60371e-06	5.33689	163	187	12
GO:CC	vesicle	GO:0031982	FALSE	8.58253e-05	4.06638	4033	187	63
GO:CC	cell periphery	GO:0071944	TRUE	0.000104135	3.9824	6347	187	86
GO:CC	cytosolic large ribosomal subunit	GO:0022625	TRUE	0.000123062	3.90988	55	187	7
GO:CC	cytoplasmic vesicle	GO:0031410	FALSE	0.000137758	3.86088	2556	187	46
GO:CC	intracellular vesicle	GO:0097708	FALSE	0.000147318	3.83174	2562	187	46
GO:CC	cytosolic ribosome	GO:0022626	FALSE	0.000182998	3.73755	115	187	9
GO:CC	extracellular space	GO:0005615	FALSE	0.000245969	3.60912	3315	187	54
GO:CC	extracellular region	GO:0005576	FALSE	0.000268651	3.57081	4258	187	64
GO:CC	vacuolar lumen	GO:0005775	FALSE	0.000998243	3.00076	180	187	10
GO:CC	plasma membrane	GO:0005886	FALSE	0.0013036	2.88485	5866	187	78
GO:CC	tertiary granule lumen	GO:1904724	FALSE	0.00214736	2.66809	55	187	6
GO:CC	cation channel complex	GO:0034703	TRUE	0.00706239	2.15105	225	187	10
GO:CC	ribosomal subunit	GO:0044391	FALSE	0.00980553	2.00853	187	187	9
GO:CC	cell surface	GO:0009986	TRUE	0.010035	1.99848	914	187	21
GO:CC	extracellular vesicle	GO:1903561	FALSE	0.0142351	1.84664	2141	187	36
GO:CC	extracellular membrane-bounded organelle	GO:0065010	FALSE	0.0143745	1.84241	2142	187	36
GO:CC	extracellular organelle	GO:0043230	FALSE	0.0143745	1.84241	2142	187	36
GO:CC	large ribosomal subunit	GO:0015934	FALSE	0.0164187	1.78466	114	187	7
GO:CC	sodium channel complex	GO:0034706	FALSE	0.0169293	1.77136	25	187	4
GO:CC	monoatomic ion channel complex	GO:0034702	FALSE	0.0194929	1.71012	362	187	12
GO:CC	transmembrane transporter complex	GO:1902495	FALSE	0.023817	1.62311	490	187	14
GO:CC	extracellular exosome	GO:0070062	FALSE	0.0246034	1.609	2111	187	35
GO:CC	secretory granule membrane	GO:0030667	FALSE	0.0279246	1.55401	319	187	11
GO:CC	lysosome	GO:0005764	FALSE	0.0304693	1.51614	770	187	18
GO:CC	lytic vacuole	GO:0000323	FALSE	0.0304693	1.51614	770	187	18
GO:CC	specific granule membrane	GO:0035579	FALSE	0.0361261	1.44218	90	187	6
GO:CC	transporter complex	GO:1990351	FALSE	0.0426739	1.36984	518	187	14
GO:CC	vacuole	GO:0005773	FALSE	0.0449769	1.34701	867	187	19
GO:CC	cytoplasmic vesicle membrane	GO:0030659	FALSE	0.046476	1.33277	1252	187	24
GO:CC	synapse	GO:0045202	TRUE	0.0482467	1.31653	1665	187	29
KEGG	Ribosome	KEGG:03010	FALSE	0.000925517	3.03362	153	99	10
KEGG	Coronavirus disease - COVID-19	KEGG:05171	FALSE	0.00636712	2.19606	231	99	11
KEGG	Transcriptional misregulation in cancer	KEGG:05202	FALSE	0.0334566	1.47552	192	99	9
REAC	Neutrophil degranulation	REAC:R-HSA-6798695	FALSE	1.62e-10	9.78924	476	125	28
REAC	Antimicrobial peptides	REAC:R-HSA-6803157	FALSE	4.30673e-06	5.36585	96	125	11
REAC	Innate Immune System	REAC:R-HSA-168249	FALSE	5.19977e-05	4.28402	1100	125	33
REAC	Axon guidance	REAC:R-HSA-422475	FALSE	0.000304188	3.51686	543	125	21
REAC	Peptide chain elongation	REAC:R-HSA-156902	FALSE	0.000325333	3.48767	90	125	9
REAC	Viral mRNA Translation	REAC:R-HSA-192823	FALSE	0.000325333	3.48767	90	125	9
REAC	Selenocysteine synthesis	REAC:R-HSA-2408557	FALSE	0.000471666	3.32637	94	125	9
REAC	Eukaryotic Translation Termination	REAC:R-HSA-72764	FALSE	0.000471666	3.32637	94	125	9
REAC	Eukaryotic Translation Elongation	REAC:R-HSA-156842	FALSE	0.000471666	3.32637	94	125	9
REAC	Nonsense Mediated Decay (NMD) independent of the Exon Junction Complex (EJC)	REAC:R-HSA-975956	FALSE	0.000564079	3.24866	96	125	9
REAC	Phase 0 - rapid depolarisation	REAC:R-HSA-5576892	FALSE	0.000574255	3.24089	32	125	6
REAC	Nervous system development	REAC:R-HSA-9675108	FALSE	0.000629871	3.20075	568	125	21
REAC	Response of EIF2AK4 (GCN2) to amino acid deficiency	REAC:R-HSA-9633012	FALSE	0.000941144	3.02634	102	125	9
REAC	Formation of a pool of free 40S subunits	REAC:R-HSA-72689	FALSE	0.000941144	3.02634	102	125	9
REAC	Influenza Viral RNA Transcription and Replication	REAC:R-HSA-168273	FALSE	0.00109609	2.96015	133	125	10
REAC	L13a-mediated translational silencing of Ceruloplasmin expression	REAC:R-HSA-156827	FALSE	0.00205274	2.68767	112	125	9
REAC	Immune System	REAC:R-HSA-168256	FALSE	0.00210067	2.67764	2085	125	45
REAC	SRP-dependent cotranslational protein targeting to membrane	REAC:R-HSA-1799339	FALSE	0.00220925	2.65575	113	125	9
REAC	GTP hydrolysis and joining of the 60S ribosomal subunit	REAC:R-HSA-72706	FALSE	0.00220925	2.65575	113	125	9
REAC	Nonsense Mediated Decay (NMD) enhanced by the Exon Junction Complex (EJC)	REAC:R-HSA-975957	FALSE	0.00274175	2.56197	116	125	9
REAC	Nonsense-Mediated Decay (NMD)	REAC:R-HSA-927802	FALSE	0.00274175	2.56197	116	125	9
REAC	Selenoamino acid metabolism	REAC:R-HSA-2408522	FALSE	0.0029421	2.53134	117	125	9
REAC	Cap-dependent Translation Initiation	REAC:R-HSA-72737	FALSE	0.00362016	2.44127	120	125	9
REAC	Eukaryotic Translation Initiation	REAC:R-HSA-72613	FALSE	0.00362016	2.44127	120	125	9
REAC	Influenza Infection	REAC:R-HSA-168255	FALSE	0.00407794	2.38956	154	125	10
REAC	Cardiac conduction	REAC:R-HSA-5576891	FALSE	0.00693063	2.15923	130	125	9
REAC	Muscle contraction	REAC:R-HSA-397014	FALSE	0.00805189	2.0941	203	125	11
REAC	Regulation of expression of SLITs and ROBOs	REAC:R-HSA-9010553	FALSE	0.0101828	1.99213	171	125	10
REAC	Metal sequestration by antimicrobial proteins	REAC:R-HSA-6799990	FALSE	0.0118289	1.92706	6	125	3
REAC	Signaling by ROBO receptors	REAC:R-HSA-376176	FALSE	0.0149354	1.82578	217	125	11
REAC	Cellular response to starvation	REAC:R-HSA-9711097	FALSE	0.0307931	1.51155	157	125	9

## Sheet: 8. Overlapping genes
Supplementary Table 8: Overview of the 51 overlapping genes between DEGs pre v.s. post-BT and asthma vs. control cohort comparisons.
Gene name	Gene symbol	Ensembl gene ID	Biotype	Category	Expression levels	Description
azurocidin 1	ACTN2	ENSG00000172232	protein_coding	Cilium function; Ion channels; Nervous system	Up in asthma compared to healthy, up post-BT compared to pre-BT	azurocidin 1 [Source:HGNC Symbol;Acc:HGNC:913]
G protein-coupled receptor class C group 5 member A	ASXL3	ENSG00000013588	protein_coding	Cilium function; Ion channels; Nervous system	Up in asthma compared to healrhy, down post-BT compared to pre-BT	G protein-coupled receptor class C group 5 member A [Source:HGNC Symbol;Acc:HGNC:9836]
calcium/calmodulin dependent protein kinase II alpha	AZU1	ENSG00000070808	protein_coding	Ion channels	Up in asthma compared to healrhy, down post-BT compared to pre-BT	calcium/calmodulin dependent protein kinase II alpha [Source:HGNC Symbol;Acc:HGNC:1460]
actinin alpha 2	C6orf132	ENSG00000077522	protein_coding	Ion channels	Up in asthma compared to healrhy, down post-BT compared to pre-BT	actinin alpha 2 [Source:HGNC Symbol;Acc:HGNC:164]
RNA binding fox-1 homolog 1	CAMK2A	ENSG00000078328	protein_coding	Ion channels	Up in asthma compared to healrhy, down post-BT compared to pre-BT	RNA binding fox-1 homolog 1 [Source:HGNC Symbol;Acc:HGNC:18222]
solute carrier family 1 member 3	CFAP69	ENSG00000079215	protein_coding	Ion channels	Up in asthma compared to healrhy, down post-BT compared to pre-BT	solute carrier family 1 member 3 [Source:HGNC Symbol;Acc:HGNC:10941]
EPH receptor A6	EPHA6	ENSG00000080224	protein_coding	Ion channels	Up in asthma compared to healrhy, down post-BT compared to pre-BT	EPH receptor A6 [Source:HGNC Symbol;Acc:HGNC:19296]
laminin subunit beta 1	ESRRG	ENSG00000091136	protein_coding	Ion channels	Up in asthma compared to healrhy, down post-BT compared to pre-BT	laminin subunit beta 1 [Source:HGNC Symbol;Acc:HGNC:6486]
cilia and flagella associated protein 69	FBXL5	ENSG00000105792	protein_coding	Ion channels; Muscle development; Nervous system	Up in asthma compared to healrhy, down post-BT compared to pre-BT	cilia and flagella associated protein 69 [Source:HGNC Symbol;Acc:HGNC:26107]
mitogen-activated protein kinase 10	FLRT2	ENSG00000109339	protein_coding	Ion channels; Muscle development; Nervous system	Up in asthma compared to healrhy, down post-BT compared to pre-BT	mitogen-activated protein kinase 10 [Source:HGNC Symbol;Acc:HGNC:6872]
Nanog homeobox	FRK	ENSG00000111704	protein_coding	Ion channels; Nervous system	Up in asthma compared to healrhy, down post-BT compared to pre-BT	Nanog homeobox [Source:HGNC Symbol;Acc:HGNC:20857]
fyn related Src family tyrosine kinase	GPRC5A	ENSG00000111816	protein_coding	Ion channels; Nervous system	Up in asthma compared to healrhy, down post-BT compared to pre-BT	fyn related Src family tyrosine kinase [Source:HGNC Symbol;Acc:HGNC:3955]
opioid receptor delta 1	GRIK2	ENSG00000116329	protein_coding	Ion channels; Nervous system	Up in asthma compared to healrhy, down post-BT compared to pre-BT	opioid receptor delta 1 [Source:HGNC Symbol;Acc:HGNC:8153]
synaptic vesicle glycoprotein 2C	INTU	ENSG00000122012	protein_coding	Ion channels; Nervous system	Up in asthma compared to healrhy, down post-BT compared to pre-BT	synaptic vesicle glycoprotein 2C [Source:HGNC Symbol;Acc:HGNC:30670]
synaptotagmin 5	KCNJ6	ENSG00000129990	protein_coding	Ion channels; Nervous system	Up in asthma compared to healrhy, down post-BT compared to pre-BT	synaptotagmin 5 [Source:HGNC Symbol;Acc:HGNC:11513]
synaptosome associated protein 25	KCNMA1	ENSG00000132639	protein_coding	Ion channels; Nervous system	Up in asthma compared to healrhy, down post-BT compared to pre-BT	synaptosome associated protein 25 [Source:HGNC Symbol;Acc:HGNC:11132]
sodium voltage-gated channel alpha subunit 2	LAMB1	ENSG00000136531	protein_coding	Ion channels; Nervous system	Up in asthma compared to healrhy, down post-BT compared to pre-BT	sodium voltage-gated channel alpha subunit 2 [Source:HGNC Symbol;Acc:HGNC:10588]
T-box brain transcription factor 1	LRRTM4	ENSG00000136535	protein_coding	Ion channels; Nervous system	Up in asthma compared to healrhy, down post-BT compared to pre-BT	T-box brain transcription factor 1 [Source:HGNC Symbol;Acc:HGNC:11590]
phospholipase C epsilon 1	MAPK10	ENSG00000138193	protein_coding	Ion channels; Nervous system	Up in asthma compared to healrhy, down post-BT compared to pre-BT	phospholipase C epsilon 1 [Source:HGNC Symbol;Acc:HGNC:17175]
transmembrane protein 132B	MTCO3P23	ENSG00000139364	protein_coding	Ion channels; Nervous system	Up in asthma compared to healrhy, down post-BT compared to pre-BT	transmembrane protein 132B [Source:HGNC Symbol;Acc:HGNC:29397]
ASXL transcriptional regulator 3	MTND5P32	ENSG00000141431	protein_coding	Ion channels; Nervous system	Up in asthma compared to healrhy, down post-BT compared to pre-BT	ASXL transcriptional regulator 3 [Source:HGNC Symbol;Acc:HGNC:29357]
sodium voltage-gated channel alpha subunit 1	MYT1L	ENSG00000144285	protein_coding	Ion channels; Nervous system	Up in asthma compared to healrhy, down post-BT compared to pre-BT	sodium voltage-gated channel alpha subunit 1 [Source:HGNC Symbol;Acc:HGNC:10585]
RNA binding motif single stranded interacting protein 3	NANOG	ENSG00000144642	protein_coding	Ion channels; Nervous system	Up in asthma compared to healrhy, down post-BT compared to pre-BT	RNA binding motif single stranded interacting protein 3 [Source:HGNC Symbol;Acc:HGNC:13427]
neurotrophic receptor tyrosine kinase 2	NEK5	ENSG00000148053	protein_coding	Ion channels; Nervous system	Up in asthma compared to healrhy, down post-BT compared to pre-BT	neurotrophic receptor tyrosine kinase 2 [Source:HGNC Symbol;Acc:HGNC:8032]
ventral anterior homeobox 1	NTRK2	ENSG00000148704	protein_coding	Ion channels; Nervous system	Up in asthma compared to healrhy, down post-BT compared to pre-BT	ventral anterior homeobox 1 [Source:HGNC Symbol;Acc:HGNC:12660]
potassium calcium-activated channel subfamily M alpha 1	OPRD1	ENSG00000156113	protein_coding	Ion channels; Nervous system	Up in asthma compared to healrhy, down post-BT compared to pre-BT	potassium calcium-activated channel subfamily M alpha 1 [Source:HGNC Symbol;Acc:HGNC:6284]
potassium inwardly rectifying channel subfamily J member 6	OR2M3	ENSG00000157542	protein_coding	Ion channels; Nervous system	Up in asthma compared to healrhy, down post-BT compared to pre-BT	potassium inwardly rectifying channel subfamily J member 6 [Source:HGNC Symbol;Acc:HGNC:6267]
inturned planar cell polarity protein	OR4K2	ENSG00000164066	protein_coding	Ion channels; Nervous system	Up in asthma compared to healrhy, down post-BT compared to pre-BT	inturned planar cell polarity protein [Source:HGNC Symbol;Acc:HGNC:29239]
glutamate ionotropic receptor kainate type subunit 2	PCDHA4	ENSG00000164418	protein_coding	Ion channels; Nervous system	Up in asthma compared to healrhy, down post-BT compared to pre-BT	glutamate ionotropic receptor kainate type subunit 2 [Source:HGNC Symbol;Acc:HGNC:4580]
transmembrane channel like 1	PLCE1	ENSG00000165091	protein_coding	Ion channels; Nervous system; Neutrophil granule biology	Up in asthma compared to healrhy, down post-BT compared to pre-BT	transmembrane channel like 1 [Source:HGNC Symbol;Acc:HGNC:16513]
olfactory receptor family 4 subfamily K member 2	POU3F4	ENSG00000165762	protein_coding	Ion channels; Nervous system; Neutrophil granule biology	Up in asthma compared to healrhy, down post-BT compared to pre-BT	olfactory receptor family 4 subfamily K member 2 [Source:HGNC Symbol;Acc:HGNC:14728]
leucine rich repeat transmembrane neuronal 4	RBFOX1	ENSG00000176204	protein_coding	Ion channels; Nervous system; Neutrophil granule biology	Up in asthma compared to healrhy, down post-BT compared to pre-BT	leucine rich repeat transmembrane neuronal 4 [Source:HGNC Symbol;Acc:HGNC:19411]
unc-5 netrin receptor C	RBMS3	ENSG00000182168	protein_coding	Ion channels; Neutrophil granule biology	Up in asthma compared to healrhy, down post-BT compared to pre-BT	unc-5 netrin receptor C [Source:HGNC Symbol;Acc:HGNC:12569]
fibronectin leucine rich transmembrane protein 2	SCN1A	ENSG00000185070	protein_coding	Muscle development	Up in asthma compared to healrhy, down post-BT compared to pre-BT	fibronectin leucine rich transmembrane protein 2 [Source:HGNC Symbol;Acc:HGNC:3761]
SHOX homeobox	SCN2A	ENSG00000185960	protein_coding	Muscle development; Nervous system	Up in asthma compared to healrhy, down post-BT compared to pre-BT	SHOX homeobox [Source:HGNC Symbol;Acc:HGNC:10853]
SLIT and NTRK like family member 2	SHISA9	ENSG00000185985	protein_coding	Nervous system	Up in asthma compared to healrhy, down post-BT compared to pre-BT	SLIT and NTRK like family member 2 [Source:HGNC Symbol;Acc:HGNC:13449]
myelin transcription factor 1 like	SHOX	ENSG00000186487	protein_coding	Nervous system	Up in asthma compared to healrhy, down post-BT compared to pre-BT	myelin transcription factor 1 like [Source:HGNC Symbol;Acc:HGNC:7623]
chromosome 6 open reading frame 132	SLC1A3	ENSG00000188112	protein_coding	Nervous sytem	Up in asthma compared to healrhy, down post-BT compared to pre-BT	chromosome 6 open reading frame 132 [Source:HGNC Symbol;Acc:HGNC:21288]
estrogen related receptor gamma	SLITRK2	ENSG00000196482	protein_coding	Neutrophil granule biology	Up in asthma compared to healrhy, down post-BT compared to pre-BT	estrogen related receptor gamma [Source:HGNC Symbol;Acc:HGNC:3474]
POU class 3 homeobox 4	SNAP25	ENSG00000196767	protein_coding	Other	Up in asthma compared to healrhy, down post-BT compared to pre-BT	POU class 3 homeobox 4 [Source:HGNC Symbol;Acc:HGNC:9217]
NIMA related kinase 5	SUPT20HL2	ENSG00000197168	protein_coding	Other	Up in asthma compared to healrhy, down post-BT compared to pre-BT	NIMA related kinase 5 [Source:HGNC Symbol;Acc:HGNC:7748]
protocadherin alpha 4	SV2C	ENSG00000204967	protein_coding	Other	Up in asthma compared to healrhy, down post-BT compared to pre-BT	protocadherin alpha 4 [Source:HGNC Symbol;Acc:HGNC:8670]
SUPT20H like 2	SYT5	ENSG00000223611	protein_coding	Other	Up in asthma compared to healrhy, down post-BT compared to pre-BT	SUPT20H like 2 [Source:HGNC Symbol;Acc:HGNC:31797]
olfactory receptor family 2 subfamily M member 3	TBR1	ENSG00000228198	protein_coding	Other	Up in asthma compared to healrhy, down post-BT compared to pre-BT	olfactory receptor family 2 subfamily M member 3 [Source:HGNC Symbol;Acc:HGNC:8269]
shisa family member 9	TMC1	ENSG00000237515	protein_coding	Other	Up in asthma compared to healrhy, down post-BT compared to pre-BT	shisa family member 9 [Source:HGNC Symbol;Acc:HGNC:37231]
F-Box and Leucine-Rich Repeat Protein 5 pseudogene)	TMEM132B	ENSG00000250189	processed_pseudogene	Other	Up in asthma compared to healrhy, down post-BT compared to pre-BT	F-box and leucine-rich repeat protein 5 (FBXL5) pseudogene
tRNA methyltransferase 9B (putative)	TRMT9B	ENSG00000250305	protein_coding	Other	Up in asthma compared to healrhy, down post-BT compared to pre-BT	tRNA methyltransferase 9B (putative) [Source:HGNC Symbol;Acc:HGNC:26725]
MT-ND5 pseudogene 32	UNC5C	ENSG00000259379	processed_pseudogene	Other	Up in asthma compared to healrhy, down post-BT compared to pre-BT	MT-ND5 pseudogene 32 [Source:HGNC Symbol;Acc:HGNC:51951]
MT-CO3 pseudogene 23	VAX1	ENSG00000259651	processed_pseudogene	Other	Up in asthma compared to healrhy, down post-BT compared to pre-BT	MT-CO3 pseudogene 23 [Source:HGNC Symbol;Acc:HGNC:52126]
zinc finger and BTB domain containing 8B	VIM2P	ENSG00000273274	protein_coding	Other	Up in asthma compared to healrhy, down post-BT compared to pre-BT	zinc finger and BTB domain containing 8B [Source:HGNC Symbol;Acc:HGNC:37057]
Vimentin 2 pseudogene	ZBTB8B	ENSG00000286215	transcribed_processed_pseudogene	Other	Up in asthma compared to healrhy, down post-BT compared to pre-BT	vimentin 2, pseudogene
